# Supplementary material for: Gene co-expression network analysis of Trypanosoma brucei in tsetse fly vector
Source: Parasit Vectors. 2021 Jan 22;14:74. doi: 10.1186/s13071-021-04597-6 (PMC7821691; doi:10.1186/s13071-021-04597-6)
Supplement: Supplementary file 6 — Additional file 6: Table S2. Co-expression network genes comprising the modules of the network. There are a total of 7390 genes distributed across 28 modules in the co-expression network [file 13071_2021_4597_MOESM6_ESM.xlsx]

## Sheet: Sheet1
gene_id	color	description	chromosome	strand	transcript_length	expr_variance	expr_mean
Tb04.3I12.100	tan	hypothetical protein	Tb927_04_v5.1	-	593	1.10532	2.78381
Tb05.30F7.410	brown	hypothetical protein	Tb927_05_v5.1	-	4104	0.432738	3.70045
Tb05.5K5.110	grey60	major vault protein, putative	5K5_v5.1	-	3524	0.109509	5.08515
Tb05.5K5.130	lightgreen	paraflagellar rod component par4, putative	5K5_v5.1	-	2040	0.641567	3.87339
Tb05.5K5.140	blue	Trypanosoma specific protein, unknown function	5K5_v5.1	-	426	1.02264	3.49937
Tb05.5K5.150	cyan	small GTP-binding protein, putative	5K5_v5.1	-	629	1.68578	2.79364
Tb05.5K5.180	turquoise	receptor-type adenylate cyclase GRESAG 4, putative	5K5_v5.1	+	5145	1.37275	3.39345
Tb05.5K5.190	magenta	receptor-type adenylate cyclase GRESAG 4, putative	5K5_v5.1	+	5878	0.373189	6.86027
Tb05.5K5.20	darkturquoise	hypothetical protein, conserved	5K5_v5.1	-	2256	0.146596	5.95024
Tb05.5K5.200	orange	guanine deaminase, putative	5K5_v5.1	+	2604	0.983434	5.21754
Tb05.5K5.210	green	hypothetical protein	5K5_v5.1	+	4628	0.0930183	4.10913
Tb05.5K5.220	green	hypothetical protein	5K5_v5.1	+	6473	0.254938	4.31637
Tb05.5K5.240	grey	expression site-associated gene 3 (ESAG3) protein, putative	5K5_v5.1	+	1233	0.292959	3.32674
Tb05.5K5.260	black	variant surface glycoprotein (VSG), putative	5K5_v5.1	+	1060	0.79059	3.31813
Tb05.5K5.70	brown	nucleolar RNA helicase II, putative	5K5_v5.1	-	2428	0.437273	5.30134
Tb05.5K5.90	cyan	dynein light chain, putative	5K5_v5.1	-	417	0.147959	4.12048
Tb06.3A7.270	grey60	hypothetical protein, conserved	Tb927_06_v5.1	-	3408	0.207625	5.62338
Tb06.3A7.960	turquoise	hypothetical protein	Tb927_06_v5.1	+	1232	0.341678	6.99171
Tb07.11L3.100	turquoise	SUMO-interacting motif-containing protein	11L3_v3	-	18277	0.330413	8.47628
Tb07.11L3.90	brown	zinc finger protein family member, putative	11L3_v3	-	5405	0.302292	6.04357
Tb08.27P2.110	black	PAP2 superfamily, putative	Tbrucei.chr8.100	+	2116	0.966122	4.43504
Tb09.v4.0009	darkgrey	receptor-type adenylate cyclase, putative	TP26M21-2a10.p1k	+	3831	0.829504	3.48246
Tb09.v4.0013	darkgreen	retrotransposon hot spot (RHS) protein, putative	TP26M21-2a10.p1k	-	5136	0.414116	4.83863
Tb09.v4.0017	turquoise	rab1 (small gtp-binding protein rab1, putative)	TP26P4-1a02.q1ka	+	2942	0.363791	4.24652
Tb09.v4.0059	yellow	hypothetical protein	tryp_IXa-16h03.q1c	+	2830	0.38252	3.36537
Tb09.v4.0060	red	hypothetical protein	tryp_IXa-16h03.q1c	+	2466	0.297008	4.00177
Tb09.v4.0064	turquoise	hypothetical protein	tryp_IXb-1c10.p1c	+	2822	0.585721	3.48022
Tb09.v4.0065	cyan	expression site-associated gene 1 (ESAG 1), putative	tryp_IXb-1c10.p1c	-	982	0.327784	4.30172
Tb09.v4.0066	brown	hypothetical protein	tryp_IXb-217g08.q1c	+	4531	0.326172	5.58984
Tb09.v4.0151	darkgreen	hypothetical protein	tryp_IXb-314f06.q1c	+	3678	0.933411	5.25923
Tb09.v4.0152	turquoise	hypothetical protein	tryp_IXb-314f06.q1c	+	3493	0.312401	3.73862
Tb10.v4.0037	red	hypothetical protein, conserved	TP3F6-6f06.p1k	-	3612	0.129594	4.30334
Tb10.v4.0128	orange	hypothetical protein	tryp_X-264e11.p1c	-	624	1.58101	6.52255
Tb10.v4.0215	brown	hypothetical protein	tryp_X-448g06.q1c	-	3164	0.196413	5.15665
Tb10.v4.0218	brown	expression site-associated gene 3 (ESAG3) protein, putative	tryp_X-448g06.q1c	-	5572	0.449302	5.99718
Tb10.v4.0221	green	hypothetical protein	tryp_X-448g06.q1c	-	1246	0.751681	3.41484
Tb10.v4.0245	green	hypothetical protein	tryp_X-68d04.q1c	+	1565	0.210197	5.13629
Tb11.01.2730	yellow	hypothetical protein, conserved	Tb927_11_v5.1	+	8795	0.132541	6.68273
Tb11.01.6250	midnightblue	expression site-associated gene 11 (ESAG11) protein, putative	Tb927_11_v5.1	+	3001	0.268317	4.74106
Tb11.02.5050b	blue	protein kinase, putative	Tb927_11_bin_v5.1	-	9669	0.532404	5.20185
Tb11.02.5400	white	cystathionine beta-synthase, putative	Tb927_11_v5.1	+	1212	0.494647	4.35223
Tb11.02.5420b	lightgreen	NADPH-cytochrome p450 reductase, putative	Tb927_11_bin_v5.1	-	2783	0.417877	4.24543
Tb11.0330	brown	Cornifin (SPRR) family, putative	tryp_XI-1036e06.p1k	+	2630	0.326075	5.28988
Tb11.0370	blue	chrXI additional, unordered contigs	tryp_XI-1036e06.p1k	+	3589	0.349716	4.60144
Tb11.0380	black	chrXI additional, unordered contigs	tryp_XI-1036e06.p1k	+	1754	0.327943	3.49481
Tb11.0390	darkgreen	chrXI additional, unordered contigs	tryp_XI-1036e06.p1k	+	654	0.605806	8.76516
Tb11.0400	pink	P27 protein, putative	tryp_XI-1036e06.p1k	+	1462	2.34696	5.18297
Tb11.0420	orange	hypothetical protein	tryp_XI-1036e06.p1k	+	1184	0.272388	3.47703
Tb11.0880	black	chrXI additional, unordered contigs	tryp_XI-147f01.q1ca	+	577	1.06406	3.19241
Tb11.1390	black	hypothetical protein, conserved	Tb927_11_bin_v5.1	-	1872	1.21561	4.94635
Tb11.1420	tan	hypothetical protein	tryp_XI-476g10.q2k4126	+	18787	1.90313	6.17544
Tb11.15.0008b	red	expression site-associated gene 3 (ESAG3), degenerate and frameshifted	Tb927_11_bin_v5.1	+	21890	0.0556002	5.85726
Tb11.1780	yellow	retrotransposon hot spot protein 1 (RHS1, pseudogene), putative	Tb927_11_bin_v5.1	-	3787	0.143555	4.19837
Tb11.1790	turquoise	retrotransposon hot spot protein (RHS, pseudogene), putative	Tb927_11_bin_v5.1	-	2105	0.932728	6.06434
Tb11.v4.0044	brown	variant surface glycoprotein (VSG, pseudogene), putative	Tb927_11_bin_v5.1	-	8978	0.256806	3.48077
Tb11.v5.0148	blue	hypothetical protein, conserved	Tb927_11_bin_v5.1	-	3656	0.20386	4.5527
Tb11.v5.0154	green	WD domain, G-beta repeat, putative	Tb927_11_bin_v5.1	-	3563	0.180394	3.97597
Tb11.v5.0160	brown	cyclophilin-type peptidyl-prolyl cis-trans isomerase, putative	Tb927_11_bin_v5.1	-	650	0.16633	4.63583
Tb11.v5.0162	yellow	proteasome beta 6 subunit	Tb927_11_bin_v5.1	-	968	0.324691	3.45149
Tb11.v5.0171	salmon	5'-3' exonuclease XRNA, putative	Tb927_11_bin_v5.1	-	8285	0.739179	3.2104
Tb11.v5.0182	brown	60S ribosomal protein L19, putative	Tb927_11_bin_v5.1	+	836	0.764234	4.58887
Tb11.v5.0190	green	protein kinase, putative	Tb927_11_bin_v5.1	-	1508	1.16623	2.69213
Tb11.v5.0196	blue	Proteasome subunit A N-terminal signature/Proteasome subunit, putative	Tb927_11_bin_v5.1	-	2594	0.248754	3.72162
Tb11.v5.0218	pink	hypothetical protein, conserved	Tb927_11_bin_v5.1	+	4941	0.579135	5.14583
Tb11.v5.0220	brown	hypothetical protein, conserved	Tb927_11_bin_v5.1	+	2604	0.463901	3.718
Tb11.v5.0221	pink	transporter, putative	Tb927_11_bin_v5.1	+	5729	0.331236	6.3018
Tb11.v5.0222	salmon	NADH dehydrogenase [ubiquinone] flavoprotein 1, mitochondrial, putative	Tb927_11_bin_v5.1	+	3955	0.698375	3.69188
Tb11.v5.0261	green	adenosine 5'-monophosphoramidase, putative	Tb927_11_bin_v5.1	-	889	1.05691	2.80889
Tb11.v5.0267	green	hypothetical protein, conserved	Tb927_11_bin_v5.1	-	1203	0.175215	4.04417
Tb11.v5.0287	darkgreen	variant surface protein, putative	Tb927_11_bin_v5.1	-	29135	0.0899149	6.6493
Tb11.v5.0288	magenta	ribonucleoside-diphosphate reductase small chain, putative	Tb927_11_bin_v5.1	+	7797	0.782956	3.97823
Tb11.v5.0294	brown	retrotransposon hot spot (RHS) protein, putative	Tb927_11_bin_v5.1	+	7591	0.0759183	5.9648
Tb11.v5.0296	blue	variant surface protein, atypical (VSG), putative	Tb927_11_bin_v5.1	+	6457	0.459477	3.4672
Tb11.v5.0315	magenta	hypothetical protein, conserved	Tb927_11_bin_v5.1	-	3120	1.11617	3.12882
Tb11.v5.0325	lightyellow	retrotransposon hot spot (RHS) protein, putative	Tb927_11_bin_v5.1	+	995	0.0345662	6.92431
Tb11.v5.0326	green	retrotransposon hot spot (RHS) protein, putative	Tb927_11_bin_v5.1	+	909	0.385591	6.61668
Tb11.v5.0343	turquoise	BarP protein, putative	Tb927_11_bin_v5.1	-	650	6.01089	2.4064
Tb11.v5.0344	turquoise	BarP protein, putative	Tb927_11_bin_v5.1	-	842	7.64695	4.01632
Tb11.v5.0345	turquoise	BarP protein, putative	Tb927_11_bin_v5.1	-	2809	3.30011	1.90475
Tb11.v5.0346	turquoise	BarP protein, putative	Tb927_11_bin_v5.1	-	3401	6.13602	2.64867
Tb11.v5.0349	turquoise	DNA-directed RNA polymerase II subunit 2, putative	Tb927_11_bin_v5.1	+	15562	0.254194	7.27338
Tb11.v5.0360	lightgreen	aminopeptidase, putative	Tb927_11_bin_v5.1	-	14253	0.5866	3.35273
Tb11.v5.0365	salmon	hypothetical protein, conserved	Tb927_11_bin_v5.1	-	2802	0.141292	4.84085
Tb11.v5.0366	white	hypothetical protein, conserved	Tb927_11_bin_v5.1	-	6820	0.115366	6.27566
Tb11.v5.0374	yellow	hypothetical protein, conserved	Tb927_11_bin_v5.1	-	15949	0.128437	3.77568
Tb11.v5.0392	brown	kinesin heavy chain, putative	Tb927_11_bin_v5.1	-	10800	0.128676	3.55045
Tb11.v5.0394	darkorange	hypothetical protein, conserved	Tb927_11_bin_v5.1	+	5293	0.519741	4.75045
Tb11.v5.0397	black	ATP-dependent zinc metallopeptidase, putative	Tb927_11_bin_v5.1	-	16452	6.32067	8.61313
Tb11.v5.0402	turquoise	BarP protein, putative	Tb927_11_bin_v5.1	+	1037	2.14813	3.38491
Tb11.v5.0404	midnightblue	hypothetical protein, conserved	Tb927_11_bin_v5.1	+	8136	0.244293	6.07238
Tb11.v5.0410	salmon	antigenic protein, conserved	Tb927_11_bin_v5.1	-	5453	0.0899067	5.39367
Tb11.v5.0411	turquoise	peptidylprolyl isomerase-like protein, putative	Tb927_11_bin_v5.1	-	1341	0.253433	3.9031
Tb11.v5.0414	salmon	ATP-dependent DEAD/H RNA helicase, putative	Tb927_11_bin_v5.1	-	3676	0.442703	3.9448
Tb11.v5.0417	darkgreen	variant surface glycoprotein (atypical), putative	Tb927_11_bin_v5.1	+	18296	0.678183	4.4492
Tb11.v5.0419	red	AAA domain (dynein-related subfamily), putative	Tb927_11_bin_v5.1	+	2202	0.954434	3.21371
Tb11.v5.0429	yellow	receptor-type adenylate cyclase GRESAG 4, putative	Tb927_11_bin_v5.1	-	3897	0.285332	4.77798
Tb11.v5.0431	lightcyan	receptor-type adenylate cyclase GRESAG 4, putative	Tb927_11_bin_v5.1	-	8703	0.220364	4.37026
Tb11.v5.0433	salmon	hypothetical protein, conserved	Tb927_11_bin_v5.1	-	12987	0.260938	4.24895
Tb11.v5.0437	yellow	Mannosyltransferase (PIG-V)), putative	Tb927_11_bin_v5.1	-	3520	0.247974	3.59041
Tb11.v5.0442	brown	retrotransposon hot spot protein, RHS3, putative	Tb927_11_bin_v5.1	+	1548	0.451483	4.46734
Tb11.v5.0448	blue	leucine-rich repeat protein (LRRP), putative	Tb927_11_bin_v5.1	+	3501	0.140648	4.29815
Tb11.v5.0452	green	GTPase activating protein, putative	Tb927_11_bin_v5.1	-	1157	1.11916	2.55662
Tb11.v5.0456	purple	receptor-type adenylate cyclase GRESAG 4, putative	Tb927_11_bin_v5.1	-	10571	0.20915	5.76775
Tb11.v5.0458	green	hypothetical protein, conserved	Tb927_11_bin_v5.1	-	2485	2.21178	2.75349
Tb11.v5.0469	green	beta tubulin, putative	Tb927_11_bin_v5.1	+	1755	1.00446	3.50487
Tb11.v5.0470	pink	receptor-type adenylate cyclase GRESAG 4, putative	Tb927_11_bin_v5.1	-	5387	0.322736	6.14017
Tb11.v5.0472	brown	hypothetical protein, conserved	Tb927_11_bin_v5.1	-	9662	0.244979	4.80141
Tb11.v5.0476	blue	Variant Surface Glycoprotein, putative	Tb927_11_bin_v5.1	-	5342	0.195363	4.93764
Tb11.v5.0477	greenyellow	TPR repeat, putative	Tb927_11_bin_v5.1	+	10634	0.245202	3.75739
Tb11.v5.0479	salmon	hypothetical protein, conserved	Tb927_11_bin_v5.1	-	3067	0.129742	3.73196
Tb11.v5.0480	yellow	DNA-directed RNA polymerase, alpha subunit, putative	Tb927_11_bin_v5.1	+	1640	0.251172	3.60693
Tb11.v5.0482	grey	hypothetical protein, conserved	Tb927_11_bin_v5.1	+	1438	0.184362	4.26138
Tb11.v5.0489	pink	retrotransposon hot spot (RHS) protein, putative	Tb927_11_bin_v5.1	-	1772	0.262915	7.57864
Tb11.v5.0491	green	Serine hydrolase (FSH1)/RWD domain/50S ribosome-binding GTPase, putative	Tb927_11_bin_v5.1	+	14314	0.0981273	4.89103
Tb11.v5.0494	yellow	RNA helicase, putative	Tb927_11_bin_v5.1	-	7939	0.380014	3.2827
Tb11.v5.0495	turquoise	retrotransposon hot spot (RHS), putative	Tb927_11_bin_v5.1	-	1100	0.658274	4.91222
Tb11.v5.0498	pink	lysosomal alpha-mannosidase precursor, putative	Tb927_11_bin_v5.1	-	38299	0.0740811	5.37922
Tb11.v5.0501	brown	40S ribosomal protein S3A, putative	Tb927_11_bin_v5.1	+	787	0.643742	4.2525
Tb11.v5.0504	greenyellow	RNA polymerase IIA largest subunit, putative	Tb927_11_bin_v5.1	+	11140	0.401196	3.87772
Tb11.v5.0505	darkturquoise	hypothetical protein, conserved	Tb927_11_bin_v5.1	-	6368	0.0917817	6.83574
Tb11.v5.0507	green	hypothetical protein, conserved	Tb927_11_bin_v5.1	+	1531	0.482346	3.5511
Tb11.v5.0508	darkgreen	hypothetical protein, conserved	Tb927_11_bin_v5.1	+	5737	0.146736	7.06618
Tb11.v5.0509	cyan	hypothetical protein, conserved	Tb927_11_bin_v5.1	+	6138	0.173703	4.33543
Tb11.v5.0516	red	glyceraldehyde 3-phosphate dehydrogenase, cytosolic, putative	Tb927_11_bin_v5.1	+	1548	0.0656556	4.54266
Tb11.v5.0517	cyan	hypothetical protein, conserved	Tb927_11_bin_v5.1	+	6953	0.224118	3.80289
Tb11.v5.0519	green	hypothetical protein, conserved	Tb927_11_bin_v5.1	-	12266	0.0305336	6.27979
Tb11.v5.0520	yellow	acetyltransferase, putative	Tb927_11_bin_v5.1	-	10031	0.152192	5.33451
Tb11.v5.0524	cyan	hypothetical protein, conserved	Tb927_11_bin_v5.1	-	19137	0.286206	4.63698
Tb11.v5.0531	green	fructose-bisphosphate aldolase, glycosomal, putative	Tb927_11_bin_v5.1	+	1639	0.225744	3.75602
Tb11.v5.0533	turquoise	retrotransposon hot spot (RHS) protein, putative	Tb927_11_bin_v5.1	-	8569	0.554274	3.91744
Tb11.v5.0535	yellow	minichromosome maintenance (MCM) complex subunit, putative	Tb927_11_bin_v5.1	-	5538	0.174627	6.24514
Tb11.v5.0537	grey	polyubiquitin, putative	Tb927_11_bin_v5.1	+	10854	0.335139	3.56406
Tb11.v5.0538	grey	69 kDa paraflagellar rod protein, putative	Tb927_11_bin_v5.1	-	1856	1.12498	3.34371
Tb11.v5.0540	green	amino acid transporter 8, putative	Tb927_11_bin_v5.1	-	1970	0.20294	5.18975
Tb11.v5.0542	brown	hypothetical protein, conserved	Tb927_11_bin_v5.1	+	5101	0.346896	4.85525
Tb11.v5.0543	cyan	Heat shock protein 83, putative	Tb927_11_bin_v5.1	+	2450	0.326078	7.2987
Tb11.v5.0547	grey60	DNA mismatch repair protein, putative	Tb927_11_bin_v5.1	+	8469	0.214459	4.14667
Tb11.v5.0551	green	leucine-rich repeat protein (LRRP), putative	Tb927_11_bin_v5.1	+	3309	0.565859	4.39926
Tb11.v5.0553	red	ubiquitin hydrolase, putative	Tb927_11_bin_v5.1	+	26210	0.25858	4.95057
Tb11.v5.0556	green	protein kinase, putative	Tb927_11_bin_v5.1	-	10611	0.0930714	4.86618
Tb11.v5.0559	lightgreen	oligosaccharyl transferase subunit, putative	Tb927_11_bin_v5.1	-	2738	0.588959	3.53719
Tb11.v5.0560	blue	leucine-rich repeat protein (LRRP), putative	Tb927_11_bin_v5.1	+	8134	0.266324	3.88591
Tb11.v5.0565	brown	mitochondrial intermediate peptidase, putative	Tb927_11_bin_v5.1	+	3256	0.479523	3.61188
Tb11.v5.0567	green	retrotransposon hot spot (RHS) protein, putative	Tb927_11_bin_v5.1	-	5284	0.483587	3.6935
Tb11.v5.0570	cyan	Zinc finger, C3HC4 type (RING finger), putative	Tb927_11_bin_v5.1	-	2931	0.554438	4.30179
Tb11.v5.0576	black	receptor-type adenylate cyclase GRESAG 4, putative	Tb927_11_bin_v5.1	+	4727	0.415859	5.13088
Tb11.v5.0577	brown	casein kinase I, putative	Tb927_11_bin_v5.1	-	10459	0.301826	3.77238
Tb11.v5.0578	turquoise	Plasma-membrane choline transporter, putative	Tb927_11_bin_v5.1	-	2012	1.5996	2.33102
Tb11.v5.0581	green	Sec8 exocyst complex component specific domain/Invariant surface glycoprotein, putative	Tb927_11_bin_v5.1	-	16331	0.332971	4.9786
Tb11.v5.0582	magenta	hypothetical protein, conserved	Tb927_11_bin_v5.1	-	1335	0.648225	5.165
Tb11.v5.0584	green	hypothetical protein, conserved	Tb927_11_bin_v5.1	-	4460	0.512411	3.93531
Tb11.v5.0585	pink	separase, putative	Tb927_11_bin_v5.1	-	15535	0.100794	6.34374
Tb11.v5.0589	pink	Clusterin-associated protein-1, putative	Tb927_11_bin_v5.1	+	2143	0.246414	3.95784
Tb11.v5.0591	cyan	hypothetical protein, conserved	Tb927_11_bin_v5.1	+	2239	1.22164	2.98623
Tb11.v5.0593	yellow	hypothetical protein, conserved	Tb927_11_bin_v5.1	-	28542	0.355713	3.85952
Tb11.v5.0594	lightgreen	retrotransposon hot spot (RHS) protein, putative	Tb927_11_bin_v5.1	-	2761	0.415619	5.95344
Tb11.v5.0602	green	leucine-rich repeat protein 1 (LRRP1), putative	Tb927_11_bin_v5.1	+	2889	0.259092	4.44351
Tb11.v5.0603	turquoise	hypothetical protein, conserved	Tb927_11_bin_v5.1	-	13151	3.3376	7.18298
Tb11.v5.0613	lightgreen	NADH-dependent fumarate reductase, putative	Tb927_11_bin_v5.1	+	12659	0.319185	3.131
Tb11.v5.0616	red	paraflagellar rod protein, putative	Tb927_11_bin_v5.1	-	13839	0.167195	5.0122
Tb11.v5.0617	salmon	hypothetical protein, conserved	Tb927_11_bin_v5.1	-	12603	0.237559	3.89905
Tb11.v5.0621	cyan	hypothetical protein, conserved	Tb927_11_bin_v5.1	-	3657	1.68402	4.78857
Tb11.v5.0622	pink	variant surface glycoprotein (VSG, atypical), putative	Tb927_11_bin_v5.1	-	8014	0.148994	5.57276
Tb11.v5.0624	orange	retrotransposon hot spot protein (PHS), putative	Tb927_11_bin_v5.1	-	6798	0.124355	6.17343
Tb11.v5.0625	blue	C-terminal motor kinesin, putative	Tb927_11_bin_v5.1	+	4380	0.237526	3.49248
Tb11.v5.0627	green	lipase domain protein, putative	Tb927_11_bin_v5.1	-	15944	0.160396	5.04864
Tb11.v5.0628	blue	tubulin binding cofactor c, putative	Tb927_11_bin_v5.1	+	4630	0.960588	2.6284
Tb11.v5.0632	blue	Sel1 repeat, putative	Tb927_11_bin_v5.1	+	13471	0.227962	5.12662
Tb11.v5.0636	blue	C-terminal motor kinesin, putative	Tb927_11_bin_v5.1	+	4640	2.05562	5.02257
Tb11.v5.0638	cyan	serine carboxypeptidase III precursor, putative	Tb927_11_bin_v5.1	+	2467	0.588839	4.43135
Tb11.v5.0643	blue	dual specificity protein phosphatase, putative	Tb927_11_bin_v5.1	-	8416	0.437323	3.9586
Tb11.v5.0651	salmon	Vps53-like, N-terminal, putative	Tb927_11_bin_v5.1	+	4695	0.337916	3.98228
Tb11.v5.0652	cyan	protein kinase, putative	Tb927_11_bin_v5.1	-	6563	0.354454	4.53318
Tb11.v5.0653	salmon	trypanothione synthetase, putative	Tb927_11_bin_v5.1	-	4338	0.730246	3.79468
Tb11.v5.0655	brown	trypanosome RHS family, putative	Tb927_11_bin_v5.1	-	11941	0.196517	5.8625
Tb11.v5.0657	brown	hypothetical protein, conserved	Tb927_11_bin_v5.1	-	21628	0.0964019	6.32368
Tb11.v5.0663	green	hypothetical protein, conserved	Tb927_11_bin_v5.1	-	6062	0.392465	4.15531
Tb11.v5.0665	darkgreen	hypothetical protein, conserved	Tb927_11_bin_v5.1	-	6216	0.688066	5.60999
Tb11.v5.0669	grey60	zinc carboxypeptidase, putative	Tb927_11_bin_v5.1	+	5194	0.20364	3.99829
Tb11.v5.0670	lightgreen	retrotransposon hot spot (RHS) protein, putative	Tb927_11_bin_v5.1	+	1405	0.423862	5.64393
Tb11.v5.0671	grey	protein kinase A catalytic subunit, putative	Tb927_11_bin_v5.1	+	6314	0.302884	4.53356
Tb11.v5.0684	yellow	eukaryotic translation initiation factor 5, putative	Tb927_11_bin_v5.1	-	1331	0.639257	5.26891
Tb11.v5.0689	pink	NOT2 / NOT3 / NOT5 family, putative	Tb927_11_bin_v5.1	+	1415	1.89478	4.59996
Tb11.v5.0693	black	retrotransposon hot spot (RHS) protein, putative	Tb927_11_bin_v5.1	+	11716	0.0925607	5.94881
Tb11.v5.0695	brown	variant surface glycoprotein (VSG), putative	Tb927_11_bin_v5.1	-	4720	0.356563	4.67856
Tb11.v5.0701	purple	ubiquitin carboxyl-terminal hydrolase, putative	Tb927_11_bin_v5.1	+	17248	0.123475	6.11333
Tb11.v5.0702	cyan	calpain-like cysteine peptidase, putative	Tb927_11_bin_v5.1	-	11613	0.108482	5.53028
Tb11.v5.0703	orange	leucine-rich repeat protein (LRRP), putative	Tb927_11_bin_v5.1	-	6508	0.515612	6.57757
Tb11.v5.0706	greenyellow	hypothetical protein, conserved	Tb927_11_bin_v5.1	-	7610	0.181058	4.70327
Tb11.v5.0712	orange	calcium-transporting ATPase, putative	Tb927_11_bin_v5.1	-	12066	0.353113	5.79764
Tb11.v5.0713	green	retrotransposon hot spot (RHS) protein, putative	Tb927_11_bin_v5.1	+	2117	0.514049	7.94875
Tb11.v5.0714	brown	RNA-binding protein, putative	Tb927_11_bin_v5.1	+	5695	0.427945	3.79021
Tb11.v5.0717	greenyellow	hypothetical protein, conserved	Tb927_11_bin_v5.1	+	6255	0.216109	5.29685
Tb11.v5.0720	tan	hypothetical protein, conserved	Tb927_11_bin_v5.1	+	4572	0.29396	3.3648
Tb11.v5.0721	darkgreen	hypothetical protein, conserved	Tb927_11_bin_v5.1	+	6689	0.276248	5.66964
Tb11.v5.0723	tan	DNA-directed rna polymerase I largest subunit, putative	Tb927_11_bin_v5.1	+	15997	0.394357	3.38399
Tb11.v5.0726	pink	WD domain, G-beta repeat/Utp13 specific WD40 associated domain containing protein, putative	Tb927_11_bin_v5.1	-	11003	1.09821	3.30206
Tb11.v5.0731	turquoise	65 kDa invariant surface glycoprotein, putative	Tb927_11_bin_v5.1	-	1332	0.786999	6.27427
Tb11.v5.0732	green	hexokinase, putative	Tb927_11_bin_v5.1	-	10821	0.244502	5.35723
Tb11.v5.0740	salmon	hypothetical protein, conserved	Tb927_11_bin_v5.1	-	2089	0.43524	4.42231
Tb11.v5.0745	brown	hypothetical protein, conserved	Tb927_11_bin_v5.1	+	9288	0.209057	4.59868
Tb11.v5.0746	blue	tatD related deoxyribonuclease, putative	Tb927_11_bin_v5.1	+	4800	0.092082	5.87706
Tb11.v5.0748	cyan	ABC transporter, putative	Tb927_11_bin_v5.1	+	7176	0.354242	4.63192
Tb11.v5.0751	green	dual specificity protein phosphatase, putative	Tb927_11_bin_v5.1	-	9705	0.919482	3.75961
Tb11.v5.0752	midnightblue	expression site-associated gene 3 (ESAG3) protein, putative	Tb927_11_bin_v5.1	+	5798	1.27069	3.56079
Tb11.v5.0754	grey	variant surface glycoprotein (VSG), putative	Tb927_11_bin_v5.1	-	20827	0.108408	5.36091
Tb11.v5.0755	brown	variant surface glycoprotein (VSG), putative	Tb927_11_bin_v5.1	+	23590	0.197163	7.13499
Tb11.v5.0756	cyan	DNA polymerase kappa, putative	Tb927_11_bin_v5.1	-	12128	0.127597	5.16931
Tb11.v5.0759	brown	variant surface glycoprotein (VSG), putative	Tb927_11_bin_v5.1	+	9680	0.0827197	7.03617
Tb11.v5.0762	lightgreen	hypothetical protein, conserved	Tb927_11_bin_v5.1	+	11699	0.245361	4.2829
Tb11.v5.0766	red	folate transporter, putative	Tb927_11_bin_v5.1	+	3993	0.269339	4.05897
Tb11.v5.0777	grey	paraflagellar rod protein, putative	Tb927_11_bin_v5.1	+	2045	0.122227	3.59697
Tb11.v5.0778	brown	chaperone protein DnaJ, putative	Tb927_11_bin_v5.1	+	1624	0.538924	5.43478
Tb11.v5.0780	turquoise	ABC transporter, putative	Tb927_11_bin_v5.1	+	1340	1.7416	3.17202
Tb11.v5.0783	turquoise	methionine aminopeptidase 2, putative	Tb927_11_bin_v5.1	+	12385	1.22159	7.04381
Tb11.v5.0784	pink	receptor-type adenylate cyclase GRESAG 4, putative	Tb927_11_bin_v5.1	-	6930	0.464538	4.08287
Tb11.v5.0788	turquoise	expression site-associated gene 2 (ESAG2) protein, putative	Tb927_11_bin_v5.1	+	894	0.747079	3.3137
Tb11.v5.0792	blue	DNA polymerase theta (helicase domain only), putative	Tb927_11_bin_v5.1	-	9917	0.172108	3.39941
Tb11.v5.0800	cyan	retrotransposon hot spot (RHS) protein, putative	Tb927_11_bin_v5.1	+	6880	0.0731416	4.94885
Tb11.v5.0802	blue	hypothetical protein, conserved	Tb927_11_bin_v5.1	+	9844	0.926744	3.66226
Tb11.v5.0806	lightgreen	hypothetical protein, conserved	Tb927_11_bin_v5.1	+	13530	0.677416	6.8429
Tb11.v5.0807	grey60	ribonuclease, putative	Tb927_11_bin_v5.1	+	1799	0.259007	4.0907
Tb11.v5.0816	blue	expression site-associated gene 2 (ESAG2) protein, putative	Tb927_11_bin_v5.1	-	9501	0.170049	4.0567
Tb11.v5.0817	yellow	ubiquitin-protein ligase, putative	Tb927_11_bin_v5.1	-	10865	0.210647	4.73947
Tb11.v5.0820	tan	branched-chain amino acid aminotransferase, putative	Tb927_11_bin_v5.1	-	13398	0.837915	3.35434
Tb11.v5.0826	turquoise	expression site-associated gene (ESAG) protein, putative	Tb927_11_bin_v5.1	+	1473	1.33003	2.37332
Tb11.v5.0829	red	variant surface glycoprotein (VSG, atypical), putative	Tb927_11_bin_v5.1	+	3907	0.11486	3.90536
Tb11.v5.0830	black	receptor-type adenylate cyclase GRESAG 4, putative	Tb927_11_bin_v5.1	+	2882	1.52877	4.1095
Tb11.v5.0831	turquoise	kinesin motor domain containing protein, putative	Tb927_11_bin_v5.1	-	4484	0.156204	5.89422
Tb11.v5.0840	orange	variant surface glycoprotein (VSG, atypical), putative	Tb927_11_bin_v5.1	+	2937	1.58081	6.27498
Tb11.v5.0841	yellow	hypothetical protein, conserved	Tb927_11_bin_v5.1	+	5886	0.430701	3.53841
Tb11.v5.0847	midnightblue	variant surface glycoprotein (VSG), putative	Tb927_11_bin_v5.1	+	13090	0.636871	3.55075
Tb11.v5.0851	red	ribonuclease HII, putative	Tb927_11_bin_v5.1	+	3480	0.807533	3.21759
Tb11.v5.0858	black	hypothetical protein, conserved	Tb927_11_bin_v5.1	-	5180	0.868822	5.9991
Tb11.v5.0863	grey60	hypothetical protein, conserved	Tb927_11_bin_v5.1	-	14490	0.0846787	5.44902
Tb11.v5.0868	green	mitotubule-associated protein Gb4, putative	Tb927_11_bin_v5.1	-	2955	0.269553	3.73154
Tb11.v5.0869	turquoise	cystathione gamma lyase, putative	Tb927_11_bin_v5.1	+	3308	0.345532	4.2072
Tb11.v5.0874	grey60	protein kinase, putative	Tb927_11_bin_v5.1	-	8785	0.252492	3.65001
Tb11.v5.0876	brown	hypothetical protein, conserved	Tb927_11_bin_v5.1	+	8567	0.258002	3.98106
Tb11.v5.0881	yellow	antigenic protein, putative	Tb927_11_bin_v5.1	+	10106	0.229781	4.7242
Tb11.v5.0884	brown	hypothetical protein, conserved	Tb927_11_bin_v5.1	+	6015	1.72521	8.51086
Tb11.v5.0886	green	hypothetical protein, conserved	Tb927_11_bin_v5.1	-	3692	0.246233	4.01523
Tb11.v5.0888	brown	hypothetical protein, conserved	Tb927_11_bin_v5.1	-	2286	0.0902302	3.94544
Tb11.v5.0889	yellow	variant surface glycoprotein (VSG), putative	Tb927_11_bin_v5.1	-	8939	0.152175	4.02079
Tb11.v5.0903	pink	S-adenosylmethionine decarboxylase proenzyme, putative	Tb927_11_bin_v5.1	+	7182	0.413953	6.39024
Tb11.v5.0904	brown	glutaredoxin-like protein, putative	Tb927_11_bin_v5.1	+	1462	0.220598	5.46806
Tb11.v5.1011	blue	calpain-like cysteine peptidase, putative	Tb927_11_bin_v5.1	+	26299	0.293423	7.36427
Tb11.v5.1016	black	receptor-type adenylate cyclase GRESAG 4 (pseudogene), putative	Tb927_11_bin_v5.1	+	4374	0.38791	5.82515
Tb11.v5.1020	brown	retrotransposon hot spot (RHS) protein, putative	Tb927_11_bin_v5.1	-	1715	0.744885	7.26062
Tb11.v5.1034	lightgreen	heat shock protein 70 (hsp70), putative	Tb927_11_bin_v5.1	+	612	0.30502	3.93272
Tb11.v5.1035	salmon	heat shock protein 70 (hsp70), putative	Tb927_11_bin_v5.1	+	2183	0.131394	7.46912
Tb11.v5.1036	cyan	gamma-tubulin complex subunit, putative	Tb927_11_bin_v5.1	+	4775	0.534454	3.43703
Tb11.v5.1038	magenta	calpain-like cysteine peptidase, putative	Tb927_11_bin_v5.1	-	15751	0.233553	3.42894
Tb11.v5.1045	green	protein kinase, putative	Tb927_11_bin_v5.1	+	7254	1.93524	3.34607
Tb11.v5.1046	brown	elongation factor 1-alpha, putative	Tb927_11_bin_v5.1	-	2028	0.449319	5.60172
Tb11.v5.1051	purple	nucleobase/nucleoside transporter 8.1, putative	Tb927_11_bin_v5.1	-	2206	0.842436	4.50522
Tb11.v5.1059	purple	40S ribosomal protein S4, putative	Tb927_11_bin_v5.1	-	890	0.507463	5.17296
Tb11.v5.1063	black	hypothetical protein, conserved	Tb927_11_bin_v5.1	-	5362	2.95573	4.36124
Tb927.1.1000	pink	developmentally regulated phosphoprotein	Tb927_01_v5.1	+	1278	0.553716	8.23822
Tb927.1.1010	cyan	E3 ubiquitin-protein ligase KCMF1, putative	Tb927_01_v5.1	+	2180	1.25062	2.81816
Tb927.1.1050	grey60	Metallo-dependent phosphatase-like domain-containing protein	Tb927_01_v5.1	+	4685	0.283754	3.97812
Tb927.1.1060	turquoise	Cell cycle checkpoint protein RAD1-like, putative	Tb927_01_v5.1	+	1817	0.0929905	4.68194
Tb927.1.1080	blue	TFIIH basal transcription factor subunit, putative	Tb927_01_v5.1	+	1529	0.625197	4.33646
Tb927.1.110	yellow	hypothetical protein, conserved	Tb927_01_v5.1	+	327	0.490123	3.83516
Tb927.1.1100	yellow	Basal body protein	Tb927_01_v5.1	+	3102	0.176486	5.73615
Tb927.1.1150	lightgreen	zeta tubulin	Tb927_01_v5.1	+	1852	0.504942	3.49161
Tb927.1.1160	blue	kinetoplast ribosomal PPR-repeat containing protein 3	Tb927_01_v5.1	+	1604	0.217397	5.04229
Tb927.1.1170	darkgreen	DNA-directed RNA polymerase 2, RPB12 subunit	Tb927_01_v5.1	+	283	0.0873245	5.45942
Tb927.1.1175	pink	hypothetical protein	Tb927_01_v5.1	+	642	0.267347	7.72594
Tb927.1.120	salmon	retrotransposon hot spot protein 4 (RHS4), putative	Tb927_01_v5.1	-	2669	0.0381888	8.92946
Tb927.1.1200	pink	Mitochondrial ribosomal protein S15	Tb927_01_v5.1	+	1582	0.623427	5.45809
Tb927.1.1220	green	RWD domain-containing protein	Tb927_01_v5.1	+	890	0.0168283	6.26471
Tb927.1.1230	turquoise	chaperone protein DnaJ, putative	Tb927_01_v5.1	+	2214	0.0750663	5.72611
Tb927.1.1340	green	Quinonprotein alcohol dehydrogenase-like protein, putative	Tb927_01_v5.1	+	2337	1.31323	3.9082
Tb927.1.1350	greenyellow	kinesin heavy chain, putative	Tb927_01_v5.1	+	4436	0.159548	5.53579
Tb927.1.1380	greenyellow	serine/threonine protein phosphatase 2A regulatory subunit, putative	Tb927_01_v5.1	+	3292	0.309122	3.6329
Tb927.1.1420	darkred	conserved protein, unknown function	Tb927_01_v5.1	+	2037	0.108642	6.72122
Tb927.1.1470	pink	conserved protein, unknown function	Tb927_01_v5.1	+	4756	1.00673	4.48932
Tb927.1.1500	pink	conserved protein, unknown function	Tb927_01_v5.1	+	6537	0.354836	5.08796
Tb927.1.1530	darkgreen	STE group serine/threonine-protein kinase, putative	Tb927_01_v5.1	+	8878	0.4361	7.64494
Tb927.1.1540	turquoise	Tubulin/FtsZ family, putative	Tb927_01_v5.1	+	2281	0.272108	6.48685
Tb927.1.1550	cyan	tubulin-tyrosine ligase, putative	Tb927_01_v5.1	+	2258	0.0909958	6.90706
Tb927.1.1580	purple	electron transport protein SCO1/2, putative	Tb927_01_v5.1	+	1524	0.159816	5.52894
Tb927.1.1600	royalblue	pseudouridine synthase TruD, putative	Tb927_01_v5.1	+	4817	0.224262	5.20819
Tb927.1.1620	lightgreen	ATP-dependent DEAD/H RNA helicase, putative	Tb927_01_v5.1	+	2676	0.514219	4.1125
Tb927.1.1670	yellow	ARM-like helical domain-containing protein	Tb927_01_v5.1	+	4505	0.0955364	6.08189
Tb927.1.1680	brown	Transcription elongation factor 1 domain-containing protein	Tb927_01_v5.1	+	1118	0.0815292	5.93479
Tb927.1.1690	green	RNA-editing nuclease 1	Tb927_01_v5.1	+	2828	0.270046	6.6626
Tb927.1.1700	royalblue	AATF protein, putative	Tb927_01_v5.1	+	1554	0.109489	5.96588
Tb927.1.1710	salmon	transmembrane protein, conserved	Tb927_01_v5.1	+	5996	0.261002	7.04993
Tb927.1.1720	purple	cyclophilin 15, putative	Tb927_01_v5.1	+	1236	0.0299837	6.57922
Tb927.1.1730	lightcyan	Polyadenylation mediator complex protein PAMC1, putative	Tb927_01_v5.1	+	2386	0.0519664	7.44843
Tb927.1.1740	yellow	Microtubule-associated protein futsch, putative	Tb927_01_v5.1	+	21753	0.233303	7.45953
Tb927.1.1750	darkturquoise	conserved protein, unknown function	Tb927_01_v5.1	+	1473	0.101903	6.15879
Tb927.1.1770	lightcyan	Dithiol glutaredoxin 2	Tb927_01_v5.1	+	1037	0.153992	5.11815
Tb927.1.1790	black	hypothetical PIN domain-containing protein, conserved	Tb927_01_v5.1	+	1212	0.101493	6.88064
Tb927.1.180	cyan	retrotransposon hot spot protein 1 (RHS1), putative	Tb927_01_v5.1	-	2809	0.66807	3.45335
Tb927.1.1820	lightyellow	hypothetical PIN domain-containing protein	Tb927_01_v5.1	+	1340	0.318888	7.25555
Tb927.1.1840	red	conserved protein, unknown function	Tb927_01_v5.1	+	4677	0.106876	7.20543
Tb927.1.1850	black	hypothetical protein, conserved	Tb927_01_v5.1	+	2516	0.310887	6.03997
Tb927.1.1880	greenyellow	WD40 repeat-containing protein	Tb927_01_v5.1	+	4705	0.117308	7.85199
Tb927.1.1890	greenyellow	Replication Factor C Subunit 1-related protein	Tb927_01_v5.1	+	4099	0.192399	6.66524
Tb927.1.1910	grey60	MORN repeat-containing protein	Tb927_01_v5.1	+	4388	0.0741881	6.82052
Tb927.1.1920	tan	conserved protein, unknown function	Tb927_01_v5.1	+	2678	0.280525	6.22305
Tb927.1.1930	darkred	phosphatidylinositol 3-kinase, putative	Tb927_01_v5.1	+	12726	0.0763545	8.90785
Tb927.1.1960	darkorange	chaperone protein DnaJ, putative	Tb927_01_v5.1	+	2399	0.187823	7.02683
Tb927.1.1980	blue	protein transport protein YIF1, putative	Tb927_01_v5.1	+	1204	0.0745667	6.47598
Tb927.1.1990	blue	Pre-mRNA-splicing factor 38, putative	Tb927_01_v5.1	+	665	0.174606	5.31278
Tb927.1.2000	brown	hypothetical protein	Tb927_01_v5.1	+	561	0.080228	4.36143
Tb927.1.2100	red	Calpain-like protein 1.1	Tb927_01_v5.1	+	4069	0.152602	9.48197
Tb927.1.2110	blue	Calpain-like protein 1.2	Tb927_01_v5.1	+	2840	1.29255	8.06576
Tb927.1.2120	salmon	Calpain-like protein CALP1.3	Tb927_01_v5.1	+	5421	0.107075	7.07752
Tb927.1.2150	red	Small kinetoplastid calpain-related protein 1-4	Tb927_01_v5.1	+	2333	2.83358	9.73818
Tb927.1.2160	red	Small kinetoplastid calpain-related protein 1-5	Tb927_01_v5.1	+	1781	1.87806	8.78613
Tb927.1.2190	darkgrey	Raptor N-terminal CASPase like domain containing protein, putative	Tb927_01_v5.1	+	7768	0.235117	7.49107
Tb927.1.2210	black	nucleosome assembly protein (NAP), putative	Tb927_01_v5.1	+	2238	0.149397	7.06959
Tb927.1.2230	darkgreen	small myristoylated protein 1-1	Tb927_01_v5.1	+	2229	1.201	8.81332
Tb927.1.2260	pink	small myristoylated protein 1-2	Tb927_01_v5.1	+	2506	1.45303	7.49346
Tb927.1.2310	darkgrey	hypothetical protein	Tb927_01_v5.1	+	799	0.674516	5.46117
Tb927.1.2320	green	hypothetical protein, conserved	Tb927_01_v5.1	+	982	0.0622242	5.96317
Tb927.1.2360	green	alpha tubulin	Tb927_01_v5.1	+	1546	1.85422	3.97912
Tb927.1.2370	brown	beta tubulin	Tb927_01_v5.1	+	1755	1.28553	3.85993
Tb927.1.2390	turquoise	beta tubulin	Tb927_01_v5.1	+	1755	0.457835	8.66783
Tb927.1.2400	green	alpha tubulin	Tb927_01_v5.1	+	1546	0.952057	5.02488
Tb927.1.2420	lightcyan	hypothetical protein	Tb927_01_v5.1	+	1245	0.257376	4.76673
Tb927.1.2470	yellow	histone H3, putative	Tb927_01_v5.1	+	1437	2.38749	6.47377
Tb927.1.2490	yellow	histone H3, putative	Tb927_01_v5.1	+	1431	1.19178	4.15829
Tb927.1.2550	yellow	histone H3, putative	Tb927_01_v5.1	+	1423	1.04736	5.92982
Tb927.1.2570	lightgreen	coatomer beta subunit	Tb927_01_v5.1	+	2972	0.0346564	7.53081
Tb927.1.2580	turquoise	exosome-associated protein 1	Tb927_01_v5.1	+	1200	0.116685	5.93736
Tb927.1.2600	magenta	pumilio/PUF RNA binding protein 9	Tb927_01_v5.1	+	4829	1.14533	7.58799
Tb927.1.2640	pink	hypothetical protein, conserved	Tb927_01_v5.1	+	1340	0.35354	6.8611
Tb927.1.2670	red	paralyzed flagella 16	Tb927_01_v5.1	+	3093	0.290962	7.20949
Tb927.1.270	purple	hypothetical protein	Tb927_01_v5.1	+	1781	0.624195	4.43229
Tb927.1.2700	midnightblue	hypothetical protein, conserved	Tb927_01_v5.1	+	1602	0.190351	6.3508
Tb927.1.2710	darkred	hypothetical protein, conserved	Tb927_01_v5.1	+	4245	0.277748	6.81823
Tb927.1.2730	magenta	conserved protein, unknown function	Tb927_01_v5.1	+	1407	0.49318	6.05521
Tb927.1.2740	tan	lipase-like protein, putative	Tb927_01_v5.1	+	1951	0.22438	6.8712
Tb927.1.2750	turquoise	hypothetical protein, conserved	Tb927_01_v5.1	+	678	0.0844286	7.15602
Tb927.1.2760	turquoise	hypothetical protein	Tb927_01_v5.1	+	563	0.520653	5.28017
Tb927.1.2770	pink	hypothetical protein, conserved	Tb927_01_v5.1	+	1485	0.0758852	6.02527
Tb927.1.2780	brown	hypothetical protein	Tb927_01_v5.1	-	4300	0.318838	5.63542
Tb927.1.2820	black	pteridine transporter, putative	Tb927_01_v5.1	-	2567	0.236176	9.033
Tb927.1.2850	darkgreen	pteridine transporter, putative	Tb927_01_v5.1	-	2556	0.434839	6.81812
Tb927.1.2880	brown	pteridine transporter, putative	Tb927_01_v5.1	-	2561	0.100031	9.25595
Tb927.1.290	brown	leucine-rich repeat protein (LRRP), putative	Tb927_01_v5.1	+	6136	0.151568	6.4737
Tb927.1.2970	yellow	hypothetical protein, conserved	Tb927_01_v5.1	+	909	0.067787	6.94911
Tb927.1.2980	salmon	hypothetical protein, conserved	Tb927_01_v5.1	+	3896	0.0662032	6.4344
Tb927.1.2985	turquoise	ER protein Pkr1, putative	Tb927_01_v5.1	+	605	0.17954	5.98666
Tb927.1.2990	lightcyan	kinetoplast ribosomal PPR-repeat containing protein 2	Tb927_01_v5.1	+	3175	0.178737	6.47373
Tb927.1.3000	green	amidohydrolase, putative	Tb927_01_v5.1	+	1643	0.111689	6.37528
Tb927.1.3010	purple	mRNA processing protein, putative	Tb927_01_v5.1	+	1373	0.17503	5.67667
Tb927.1.3030	turquoise	KREL2	Tb927_01_v5.1	+	1299	0.0756274	7.08512
Tb927.1.3040	turquoise	hypothetical protein, conserved	Tb927_01_v5.1	+	1132	0.143028	5.83097
Tb927.1.3050	blue	tRNA (Uracil-5-)-methyltransferase, putative	Tb927_01_v5.1	+	2060	0.050916	6.51808
Tb927.1.3070	pink	hypothetical protein, conserved	Tb927_01_v5.1	+	1544	0.095477	7.85393
Tb927.1.3110	yellow	soluble N-ethylmaleimide sensitive factor (NSF) attachment protein, putative	Tb927_01_v5.1	+	1398	0.047733	8.05521
Tb927.1.3120	yellow	Peptidase C50 separase, putative	Tb927_01_v5.1	+	3489	0.0908226	4.4823
Tb927.1.3130	turquoise	AGC/RSK family serine/threonine kinase, putative	Tb927_01_v5.1	+	1624	0.480854	7.32741
Tb927.1.3150	red	hypothetical protein, conserved	Tb927_01_v5.1	+	1535	0.615213	7.1546
Tb927.1.3170	black	CHORD, putative	Tb927_01_v5.1	+	1380	0.26268	6.79536
Tb927.1.3180	black	40S ribosomal protein S11, putative	Tb927_01_v5.1	+	859	0.291079	10.4173
Tb927.1.3200	blue	Suppressor of G2 allele of SKP1, putative	Tb927_01_v5.1	+	1267	0.107287	7.48646
Tb927.1.3220	green	TBC1 domain family member 20/GTPase, putative	Tb927_01_v5.1	+	1762	0.107073	6.43938
Tb927.1.3230	lightgreen	cell division cycle protein, putative	Tb927_01_v5.1	+	2326	0.106068	6.23206
Tb927.1.3250	grey60	Domain of unknown function (DUF4456), putative	Tb927_01_v5.1	+	6007	0.13433	7.24253
Tb927.1.3260	greenyellow	hypothetical protein, conserved	Tb927_01_v5.1	+	5821	0.119865	7.68246
Tb927.1.3270	grey60	hypothetical protein, conserved	Tb927_01_v5.1	+	2838	0.0478801	6.64325
Tb927.1.3280	cyan	septum formation protein MAF homologue, putative	Tb927_01_v5.1	+	1100	0.108195	5.69843
Tb927.1.3290	greenyellow	hypothetical protein, conserved	Tb927_01_v5.1	+	3127	0.15629	7.12685
Tb927.1.3300	yellow	Myotubularin-related protein, putative	Tb927_01_v5.1	+	4289	0.0524519	6.72785
Tb927.1.3310	lightcyan	hypothetical protein, conserved	Tb927_01_v5.1	+	1364	0.382808	5.75035
Tb927.1.3320	orange	leucine-rich repeat protein (LRRP), putative	Tb927_01_v5.1	+	1773	0.191341	4.76343
Tb927.1.3360	brown	hypothetical protein	Tb927_01_v5.1	-	2694	0.247796	4.66862
Tb927.1.3390	turquoise	Eukaryotic protein of unknown function (DUF866), putative	Tb927_01_v5.1	-	890	0.395176	5.36227
Tb927.1.3400	turquoise	hypothetical protein, conserved	Tb927_01_v5.1	-	1626	0.0520569	7.31419
Tb927.1.3410	darkgreen	hypothetical protein, conserved	Tb927_01_v5.1	-	2125	0.824106	5.13072
Tb927.1.3450	pink	hypothetical protein, conserved	Tb927_01_v5.1	-	3730	0.565054	7.2423
Tb927.1.3550	yellow	hypothetical protein	Tb927_01_v5.1	-	6796	0.426398	8.45863
Tb927.1.3560	yellow	Centrosomal protein of 164 kDa, putative	Tb927_01_v5.1	-	3924	0.0906582	8.21102
Tb927.1.3670	grey60	expression site-associated gene 8 (ESAG8) protein, putative	Tb927_01_v5.1	+	9262	0.0452566	5.92438
Tb927.1.3760	brown	hypothetical protein, conserved	Tb927_01_v5.1	-	6117	0.535775	4.52778
Tb927.1.380	green	Protein of unknown function (DUF1181), putative	Tb927_01_v5.1	-	2035	0.557458	4.17955
Tb927.1.3800	red	Present in the outer mitochondrial membrane proteome 18	Tb927_01_v5.1	+	619	0.197166	4.59613
Tb927.1.3810	brown	hypothetical protein, conserved	Tb927_01_v5.1	+	512	0.124053	6.5077
Tb927.1.3820	yellow	ATP synthase subunit, putative	Tb927_01_v5.1	+	432	0.172844	7.08101
Tb927.1.3830	green	glucose-6-phosphate isomerase, glycosomal	Tb927_01_v5.1	+	2275	1.20428	6.90561
Tb927.1.3840	green	hypothetical protein, conserved	Tb927_01_v5.1	+	2102	0.0491841	6.20672
Tb927.1.3850	turquoise	Sec61beta family, putative	Tb927_01_v5.1	+	1090	0.275907	7.665
Tb927.1.3860	lightgreen	hypothetical protein, conserved	Tb927_01_v5.1	+	3925	0.0933051	6.14794
Tb927.1.3880	salmon	Fusaric acid resistance protein-like, putative	Tb927_01_v5.1	+	5725	0.261997	6.31724
Tb927.1.3910	yellow	Anaphase-promoting complex subunit CDC23	Tb927_01_v5.1	+	3290	0.0445999	7.30881
Tb927.1.3940	yellow	hypothetical protein, conserved	Tb927_01_v5.1	+	3283	0.0826618	7.16144
Tb927.1.3950	green	alanine aminotransferase	Tb927_01_v5.1	+	3761	0.738777	7.08873
Tb927.1.40	orange	hypothetical protein	Tb927_01_v5.1	-	28988	1.07827	5.19383
Tb927.1.400	pink	hypothetical protein, conserved	Tb927_01_v5.1	+	3864	0.146324	6.14183
Tb927.1.4010	darkturquoise	primase 2	Tb927_01_v5.1	+	4335	0.287759	6.30928
Tb927.1.4020	pink	hypothetical protein	Tb927_01_v5.1	+	3789	0.228185	5.39738
Tb927.1.4040	lightcyan	hypothetical protein, conserved	Tb927_01_v5.1	+	1794	0.937458	3.94345
Tb927.1.4050	royalblue	ser/thr protein phosphatase, putative	Tb927_01_v5.1	+	5255	0.228784	7.50417
Tb927.1.4100	pink	cytochrome oxidase subunit IV	Tb927_01_v5.1	+	3052	4.6628	7.97838
Tb927.1.4140	blue	Bardet-Biedl syndrome 5 protein	Tb927_01_v5.1	+	1653	0.430309	3.371
Tb927.1.4160	green	hypothetical protein, conserved	Tb927_01_v5.1	+	1014	0.0248933	6.39542
Tb927.1.4180	magenta	leucine-rich repeat protein (LRRP), putative	Tb927_01_v5.1	+	2570	0.0687825	6.833
Tb927.1.420	turquoise	retrotransposon hot spot protein 5 (RHS5), putative	Tb927_01_v5.1	+	2078	1.13914	6.63235
Tb927.1.4230	green	hypothetical protein, conserved	Tb927_01_v5.1	+	2390	0.150857	7.63407
Tb927.1.4250	lightcyan	hypothetical protein, conserved	Tb927_01_v5.1	+	2851	0.141794	6.15503
Tb927.1.4280	brown	hypothetical protein, conserved	Tb927_01_v5.1	+	3007	0.154404	6.24285
Tb927.1.4300	pink	chaperone protein DnaJ, putative	Tb927_01_v5.1	+	4558	0.259676	7.55799
Tb927.1.4310	darkgrey	Flagellum attachment zone protein 2	Tb927_01_v5.1	+	7477	0.4945	7.35931
Tb927.1.4340	green	hypothetical protein, conserved	Tb927_01_v5.1	+	3982	0.132886	6.50904
Tb927.1.4370	lightgreen	Putative integral membrane protein conserved region (DUF2404), putative	Tb927_01_v5.1	+	2839	0.157015	5.87283
Tb927.1.4380	turquoise	Putative integral membrane protein conserved region (DUF2404), putative	Tb927_01_v5.1	+	2131	0.0549255	6.68599
Tb927.1.4400	green	hypothetical protein, conserved	Tb927_01_v5.1	+	1110	0.111414	5.8389
Tb927.1.4410	salmon	SUMO-interacting motif-containing protein	Tb927_01_v5.1	+	2498	0.532085	5.27715
Tb927.1.4420	green	ABC transporter, putative	Tb927_01_v5.1	+	4058	1.00963	6.40496
Tb927.1.4450	yellow	calcium-activated potassium channel, putative	Tb927_01_v5.1	+	3662	0.0849825	6.35579
Tb927.1.4470	turquoise	hypothetical protein, conserved	Tb927_01_v5.1	+	1787	0.147638	6.60048
Tb927.1.4480	greenyellow	WD repeat and HMG-box DNA-binding protein, putative	Tb927_01_v5.1	+	4746	0.336169	6.40793
Tb927.1.4490	tan	acetyltransferase, putative	Tb927_01_v5.1	+	3001	0.942341	7.46194
Tb927.1.4500	blue	SNARE associated Golgi protein, putative	Tb927_01_v5.1	+	2008	0.0447237	6.90708
Tb927.1.4520	tan	Zinc finger, C3HC4 type (RING finger), putative	Tb927_01_v5.1	+	4697	0.0894045	6.54995
Tb927.1.4580	blue	cyclin-like F-box protein 1C	Tb927_01_v5.1	+	1716	1.7518	2.8186
Tb927.1.4600	yellow	cyclin-like F-box protein 1D	Tb927_01_v5.1	+	1716	1.18069	3.76443
Tb927.1.4650	turquoise	cyclin-like F-box protein 2	Tb927_01_v5.1	+	5211	0.50693	7.55598
Tb927.1.4680	brown	Kinetochore interacting protein 6	Tb927_01_v5.1	+	1291	0.0931333	6.27058
Tb927.1.4690	black	Protein arginine N-methyltransferase 1 catalytic subunit	Tb927_01_v5.1	+	1822	0.262882	7.02397
Tb927.1.470	midnightblue	Protein of unknown function (DUF1181), putative	Tb927_01_v5.1	+	2032	0.186936	4.33414
Tb927.1.4700	lightyellow	hypothetical protein, conserved	Tb927_01_v5.1	+	1703	0.0867066	7.42337
Tb927.1.4710	pink	hypothetical protein, conserved	Tb927_01_v5.1	+	687	0.137439	4.83276
Tb927.1.4720	royalblue	SET domain containing protein, putative	Tb927_01_v5.1	+	1967	0.0980102	5.91888
Tb927.1.4730	yellow	Ribonuclease H2 non-catalytic subunit (Ylr154p-like), putative	Tb927_01_v5.1	+	769	0.134086	6.41474
Tb927.1.4740	lightyellow	FAM91 N-terminus/FAM91 C-terminus, putative	Tb927_01_v5.1	+	3239	0.19147	7.71617
Tb927.1.4760	royalblue	Vacuolar sorting protein 39 domain 1/Vacuolar sorting protein 39 domain 2, putative	Tb927_01_v5.1	+	3488	0.0215536	6.88712
Tb927.1.4780	black	Alpha/beta hydrolase domain-containing protein	Tb927_01_v5.1	+	2051	0.150732	6.77576
Tb927.1.480	orange	leucine-rich repeat protein (LRRP), putative	Tb927_01_v5.1	+	6145	0.143323	6.51708
Tb927.1.4800	darkred	hypothetical protein, conserved	Tb927_01_v5.1	+	1623	0.162767	6.62776
Tb927.1.4830	pink	phospholipase A1	Tb927_01_v5.1	+	1622	0.312724	6.68903
Tb927.1.4890	turquoise	expression site-associated gene 2 (ESAG2) protein, putative	Tb927_01_v5.1	+	1376	1.50712	2.6447
Tb927.1.490	cyan	hypothetical protein	Tb927_01_v5.1	+	844	0.176166	4.77743
Tb927.1.4900	turquoise	expression site-associated gene 11 (ESAG11) protein, putative	Tb927_01_v5.1	+	1126	1.85325	3.26433
Tb927.1.4910	turquoise	expression site-associated gene 1 (ESAG1) protein, putative	Tb927_01_v5.1	+	1309	2.62164	2.16997
Tb927.1.5000	black	hypothetical protein, conserved	Tb927_01_v5.1	+	1473	0.272807	6.2759
Tb927.1.5030	green	leucine-rich repeat protein (LRRP), putative	Tb927_01_v5.1	+	2834	0.153846	4.94771
Tb927.1.5100	turquoise	expression site-associated gene 2 (ESAG2) protein, putative	Tb927_01_v5.1	+	1369	2.03367	3.56449
Tb927.1.5110	turquoise	expression site-associated gene 11 (ESAG11) protein, putative	Tb927_01_v5.1	+	1102	0.604991	3.90701
Tb927.1.5120	turquoise	expression site-associated gene 1 (ESAG1) protein, putative	Tb927_01_v5.1	+	987	1.67114	3.51875
Tb927.1.5150	cyan	hypothetical protein	Tb927_01_v5.1	+	3865	0.327889	4.65939
Tb927.1.5170	turquoise	variant surface glycoprotein (VSG)-related, putative	Tb927_01_v5.1	+	1375	1.41565	3.73591
Tb927.1.530	black	hypothetical protein, conserved	Tb927_01_v5.1	-	1500	0.510998	5.33181
Tb927.1.540	red	DNA-directed RNA polymerase III, putative	Tb927_01_v5.1	-	4235	0.0798434	7.01928
Tb927.1.560	blue	WD domain, G-beta repeat, putative	Tb927_01_v5.1	-	1479	0.0464388	6.49108
Tb927.1.570	green	Histone-lysine N-methyltransferase, H3 lysine-76 specific	Tb927_01_v5.1	-	1225	0.0326504	6.76752
Tb927.1.580	midnightblue	phosphate-repressible phosphate permease, putative	Tb927_01_v5.1	-	2537	0.797613	9.46329
Tb927.1.600	purple	phosphate-repressible phosphate permease, putative	Tb927_01_v5.1	-	3164	0.506896	8.8621
Tb927.1.610	magenta	hypothetical protein, conserved	Tb927_01_v5.1	-	972	0.294383	6.49927
Tb927.1.630	yellow	histone chaperone ASF1A	Tb927_01_v5.1	-	1221	0.0713357	6.17328
Tb927.1.640	cyan	BRCA2	Tb927_01_v5.1	-	5167	0.215564	6.65861
Tb927.1.650	yellow	conserved protein, unknown function	Tb927_01_v5.1	-	645	0.106035	5.16563
Tb927.1.670	lightcyan	conserved protein, unknown function	Tb927_01_v5.1	-	2068	0.234607	5.92611
Tb927.1.690	red	hypothetical protein, conserved	Tb927_01_v5.1	-	1215	0.0327014	6.30329
Tb927.1.70	turquoise	retrotransposon hot spot protein 4 (RHS4), putative	Tb927_01_v5.1	-	2107	2.21344	4.41109
Tb927.1.700	turquoise	phosphoglycerate kinase	Tb927_01_v5.1	-	1814	1.20269	5.62938
Tb927.1.710	brown	phosphoglycerate kinase	Tb927_01_v5.1	-	1499	1.20408	6.78812
Tb927.1.720	black	phosphoglycerate kinase	Tb927_01_v5.1	-	1793	0.201085	7.4027
Tb927.1.730	turquoise	NADH-ubiquinone oxidoreductase complex I subunit, putative	Tb927_01_v5.1	-	1927	0.104325	6.4266
Tb927.1.740	darkgrey	phosphatidylinositol-4-phosphate 5-kinase related	Tb927_01_v5.1	-	1333	0.100847	5.69078
Tb927.1.750	grey	Metal-binding domain-containing protein	Tb927_01_v5.1	-	4061	0.0116276	7.3641
Tb927.1.760	yellow	wd40 repeat domain-containing protein	Tb927_01_v5.1	-	2910	0.0611125	6.28982
Tb927.1.790	black	hypothetical transmembrane protein, conserved	Tb927_01_v5.1	-	2537	0.160129	4.81434
Tb927.1.800	pink	hypothetical transmembrane protein	Tb927_01_v5.1	-	412	1.20454	4.94669
Tb927.1.820	brown	kelch domain-containing protein	Tb927_01_v5.1	-	2181	0.032191	6.90844
Tb927.1.840	turquoise	transmembrane protein, putative	Tb927_01_v5.1	-	798	0.161968	6.36843
Tb927.1.860	green	transmembrane protein, putative	Tb927_01_v5.1	-	1437	0.0501132	7.74766
Tb927.1.870	lightgreen	deoxyhypusine synthase	Tb927_01_v5.1	-	1616	0.0387143	6.05718
Tb927.1.880	darkgrey	Midasin, putative	Tb927_01_v5.1	-	13782	0.241926	7.14205
Tb927.1.990	tan	Enkuring domain-containig protein	Tb927_01_v5.1	+	1139	0.222524	6.22394
Tb927.10.1000	black	hypothetical protein	Tb927_10_v5.1	+	801	1.26681	7.68731
Tb927.10.10000	tan	hypothetical protein, conserved	Tb927_10_v5.1	+	2381	1.42901	8.21227
Tb927.10.10010	pink	mRNA turnover protein 4 homolog, putative	Tb927_10_v5.1	+	752	0.193161	5.93694
Tb927.10.10020	lightgreen	Rab5 GDP/GTP exchange factor (Rabex-5), putative	Tb927_10_v5.1	+	2605	0.3009	4.0017
Tb927.10.10030	tan	hypothetical protein, conserved	Tb927_10_v5.1	+	408	0.604592	6.04177
Tb927.10.10040	brown	hypothetical protein	Tb927_10_v5.1	+	1010	0.480968	4.4169
Tb927.10.10050	grey60	hypothetical protein, conserved	Tb927_10_v5.1	+	5332	0.21988	6.9805
Tb927.10.10080	blue	hypothetical protein, conserved	Tb927_10_v5.1	+	456	0.0937907	6.21038
Tb927.10.10090	red	Component of motile flagella 14	Tb927_10_v5.1	+	3681	0.23796	6.86843
Tb927.10.10100	cyan	hypothetical protein, conserved	Tb927_10_v5.1	+	3020	0.0549692	7.0584
Tb927.10.10110	turquoise	PIG-P, putative	Tb927_10_v5.1	+	569	0.469414	4.82315
Tb927.10.10120	turquoise	hypothetical protein, conserved	Tb927_10_v5.1	+	1901	0.388634	6.95196
Tb927.10.10130	green	RNA editing mediator complex protein 1	Tb927_10_v5.1	+	1813	0.0333129	6.9216
Tb927.10.10140	yellow	paraflagellar rod component, putative	Tb927_10_v5.1	+	1297	0.0205387	7.97685
Tb927.10.10150	red	hypothetical protein, conserved	Tb927_10_v5.1	+	2401	0.19042	6.38244
Tb927.10.10160	yellow	Pentatricopeptide repeat protein (PPR), putative	Tb927_10_v5.1	+	1194	0.0335308	6.52071
Tb927.10.10170	blue	pre-mRNA splicing factor 46, putative	Tb927_10_v5.1	+	1393	0.224031	6.12396
Tb927.10.10180	turquoise	Miro-like protein, putative	Tb927_10_v5.1	+	1084	0.299933	5.44287
Tb927.10.10190	cyan	Leucine-rich repeat domain containing protein	Tb927_10_v5.1	+	3039	0.0721069	7.75618
Tb927.10.10200	green	hypothetical protein, conserved	Tb927_10_v5.1	+	1665	0.0549606	6.21721
Tb927.10.10210	purple	procyclin-associated gene 4 (PAG4) protein	Tb927_10_v5.1	-	2251	0.179431	5.37776
Tb927.10.10220	green	procyclin-associated gene 2 (PAG2) protein	Tb927_10_v5.1	-	1223	0.283018	4.19247
Tb927.10.10230	salmon	procyclin-associated gene 5 (PAG5) protein	Tb927_10_v5.1	-	1116	0.225098	4.85333
Tb927.10.10240	darkgrey	procyclin-associated gene 1 (PAG1) protein	Tb927_10_v5.1	-	2473	0.181544	6.45727
Tb927.10.10250	pink	EP2 procyclin	Tb927_10_v5.1	-	721	4.66374	8.47546
Tb927.10.10260	black	EP1 procyclin	Tb927_10_v5.1	-	753	4.94136	9.92117
Tb927.10.10270	green	hypothetical protein	Tb927_10_v5.1	-	3502	0.69946	3.17924
Tb927.10.10280	pink	microtubule-associated protein, putative	Tb927_10_v5.1	-	7609	0.714954	6.57099
Tb927.10.1030	brown	serine peptidase, Clan SC, Family S10	Tb927_10_v5.1	-	1634	0.0521542	6.68285
Tb927.10.10300	green	hypothetical protein, conserved	Tb927_10_v5.1	-	2211	0.758065	4.17566
Tb927.10.10320	yellow	dynein light chain Tctex-type, putative	Tb927_10_v5.1	-	434	0.7969	3.06452
Tb927.10.10330	tan	Anaphase-promoting complex subunit CDC27	Tb927_10_v5.1	-	1797	0.0254868	6.29536
Tb927.10.10340	magenta	structural maintenance of chromosome 2, putative	Tb927_10_v5.1	-	3535	0.163991	6.83008
Tb927.10.10350	salmon	STE/STE11 serine/threonine-protein kinase, putative	Tb927_10_v5.1	-	3763	0.427544	5.24622
Tb927.10.10360	magenta	Microtubule-associated repetitive protein	Tb927_10_v5.1	-	10157	1.42728	4.37656
Tb927.10.10370	red	hypothetical protein, conserved	Tb927_10_v5.1	-	752	0.113161	4.92602
Tb927.10.10380	cyan	ATP-dependent DEAD/H RNA helicase, putative	Tb927_10_v5.1	-	1708	0.0706721	6.87559
Tb927.10.10390	cyan	trypanothione reductase	Tb927_10_v5.1	-	1590	0.212571	8.0071
Tb927.10.1040	blue	serine peptidase, Clan SC, Family S10	Tb927_10_v5.1	-	1413	0.197015	5.55605
Tb927.10.10400	blue	Mitochondrial ribosomal protein S11	Tb927_10_v5.1	-	1156	0.0930261	4.28904
Tb927.10.10410	darkturquoise	DNA replication licensing factor MCM8, putative	Tb927_10_v5.1	-	2141	0.285877	5.99873
Tb927.10.10420	yellow	monothiol glutaredoxin, putative	Tb927_10_v5.1	-	607	0.0613005	6.48565
Tb927.10.1050	brown	serine peptidase, Clan SC, Family S10	Tb927_10_v5.1	-	1956	0.253355	4.80336
Tb927.10.10590	greenyellow	histone H2B, putative	Tb927_10_v5.1	-	768	1.49405	5.97367
Tb927.10.1060	pink	T-complex protein 1, delta subunit, putative	Tb927_10_v5.1	-	2219	0.106956	8.55332
Tb927.10.10600	orange	ARP2/3 complex 16kDa subunit, putative	Tb927_10_v5.1	-	534	0.332465	5.43611
Tb927.10.10610	turquoise	protein tyrosine phosphatase, putative	Tb927_10_v5.1	-	1499	0.262549	6.6171
Tb927.10.10620	green	hypothetical protein, conserved	Tb927_10_v5.1	-	973	0.0730016	6.42246
Tb927.10.10630	pink	hypothetical protein, conserved	Tb927_10_v5.1	-	1008	0.187479	6.89197
Tb927.10.10640	blue	hypothetical protein, conserved	Tb927_10_v5.1	-	412	0.400911	4.84112
Tb927.10.10650	blue	cytosolic Fe-S cluster assembly factor NAR1, putative	Tb927_10_v5.1	-	1702	0.0365502	6.76836
Tb927.10.10670	blue	kinetoplastid-specific dual specificity phosphatase, putative	Tb927_10_v5.1	-	2611	0.155216	7.3059
Tb927.10.10680	green	hypothetical protein, conserved	Tb927_10_v5.1	-	2989	0.561691	4.09934
Tb927.10.1070	green	cdc2-related kinase 1	Tb927_10_v5.1	-	1965	0.0936989	6.62091
Tb927.10.10700	brown	splicing factor Prp31	Tb927_10_v5.1	-	1078	0.0474089	6.12643
Tb927.10.10710	purple	hypothetical protein, conserved	Tb927_10_v5.1	-	1404	0.113734	6.35127
Tb927.10.10720	turquoise	Tetraspanin family, putative	Tb927_10_v5.1	-	1657	0.0880282	7.34318
Tb927.10.10730	salmon	RNA Interference Factor 5	Tb927_10_v5.1	-	4553	0.21774	6.09551
Tb927.10.10740	salmon	hypothetical protein, conserved	Tb927_10_v5.1	-	1721	0.193495	5.21055
Tb927.10.10750	greenyellow	metallo-peptidase, Clan MC, Family M14, putative	Tb927_10_v5.1	-	6037	0.169513	6.7403
Tb927.10.10770	green	Generative cell specific 1 protein, putative	Tb927_10_v5.1	-	1939	1.6091	8.71219
Tb927.10.10780	turquoise	hypothetical protein, conserved	Tb927_10_v5.1	-	674	0.1455	6.2207
Tb927.10.1080	purple	40S ribosomal protein S23, putative	Tb927_10_v5.1	-	553	0.261929	6.45152
Tb927.10.10800	black	palmitoyl acyltransferase 2, putative	Tb927_10_v5.1	-	1486	0.108758	6.00344
Tb927.10.10810	salmon	adenosine deaminase-like protein	Tb927_10_v5.1	-	1911	0.112479	5.24811
Tb927.10.10820	green	hypothetical protein, conserved	Tb927_10_v5.1	-	1048	0.398975	5.38191
Tb927.10.10830	lightgreen	RGG-containing protein 2	Tb927_10_v5.1	-	1305	0.238097	5.0411
Tb927.10.10840	brown	Enriched in surface-labeled proteome protein 15	Tb927_10_v5.1	-	1733	0.195737	4.92738
Tb927.10.10850	salmon	Protein argonaute-1	Tb927_10_v5.1	-	3387	0.200632	6.20223
Tb927.10.10870	green	CMGC family protein kinase, putative	Tb927_10_v5.1	-	1853	0.104812	5.85703
Tb927.10.10880	grey60	ATP-binding cassette sub-family F member 1, putative	Tb927_10_v5.1	-	2150	0.0201983	7.20679
Tb927.10.1090	green	40S ribosomal protein S23, putative	Tb927_10_v5.1	-	630	0.584294	6.32483
Tb927.10.10920	brown	heat shock protein, putative	Tb927_10_v5.1	-	2449	0.876505	3.46519
Tb927.10.10930	grey	heat shock protein, putative	Tb927_10_v5.1	-	2450	0.227217	4.30264
Tb927.10.10990	magenta	predicted WD40 repeat protein	Tb927_10_v5.1	-	2353	0.128261	7.13693
Tb927.10.1100	lightyellow	60S ribosomal protein L9, putative	Tb927_10_v5.1	-	997	0.175947	10.3545
Tb927.10.11000	midnightblue	hypothetical protein, conserved	Tb927_10_v5.1	-	1444	0.0939366	6.38606
Tb927.10.11010	tan	hypothetical protein, conserved	Tb927_10_v5.1	-	1022	0.0616501	6.54341
Tb927.10.11020	magenta	DNA mismatch repair protein MSH2, putative	Tb927_10_v5.1	-	3410	0.350709	5.97955
Tb927.10.11030	turquoise	Archaic translocase of outer membrane 11 kDa subunit	Tb927_10_v5.1	-	1287	0.21085	6.45038
Tb927.10.11040	green	hypothetical protein, conserved	Tb927_10_v5.1	-	2768	0.101864	5.80536
Tb927.10.11050	green	LSU ribosomal protein, mitochondrial, putative	Tb927_10_v5.1	-	1072	0.124637	6.14287
Tb927.10.11060	blue	hypothetical protein, conserved	Tb927_10_v5.1	-	824	0.153677	6.24143
Tb927.10.11070	grey	hypothetical protein, conserved	Tb927_10_v5.1	-	1555	0.0850735	5.22951
Tb927.10.11080	darkred	paraflagellar rod protein	Tb927_10_v5.1	-	8285	0.199669	6.61685
Tb927.10.11090	yellow	hypothetical protein, conserved	Tb927_10_v5.1	-	2317	0.0919683	5.04878
Tb927.10.1110	green	kinesin, putative	Tb927_10_v5.1	-	6305	0.305627	6.88427
Tb927.10.11100	royalblue	deoxyribodipyrimidine photo-lyase, putative	Tb927_10_v5.1	-	2198	0.123079	6.45874
Tb927.10.11110	darkred	hypothetical protein, conserved	Tb927_10_v5.1	-	2756	0.141526	6.84111
Tb927.10.11120	yellow	hypothetical protein, conserved	Tb927_10_v5.1	-	922	0.0336176	6.42138
Tb927.10.11130	yellow	SET domain containing protein, putative	Tb927_10_v5.1	-	2956	0.15075	6.45456
Tb927.10.11140	brown	hypothetical protein, conserved	Tb927_10_v5.1	-	5679	0.0608627	7.27312
Tb927.10.11150	darkturquoise	hypothetical protein, conserved	Tb927_10_v5.1	-	977	0.0500192	7.25333
Tb927.10.11160	blue	NFU2 iron-sulfur cluster scaffold homolog, mitochondrial	Tb927_10_v5.1	-	1204	0.117569	7.10393
Tb927.10.11170	grey60	hypothetical protein, conserved	Tb927_10_v5.1	-	5730	0.172072	6.83348
Tb927.10.11180	yellow	Ubiquitin-like modifier-activating enzyme ATG7, putative	Tb927_10_v5.1	-	2271	0.167401	5.25884
Tb927.10.1120	lightcyan	hypothetical protein, conserved	Tb927_10_v5.1	-	2503	0.219087	6.31518
Tb927.10.11200	brown	hypothetical protein, conserved	Tb927_10_v5.1	-	380	0.117593	6.54707
Tb927.10.11210	black	hypothetical protein, conserved	Tb927_10_v5.1	-	2385	0.090476	6.88289
Tb927.10.11220	darkred	procyclic form surface phosphoprotein	Tb927_10_v5.1	-	1532	0.29369	9.40309
Tb927.10.11230	brown	Ras-induced vulval development antagonist, putative	Tb927_10_v5.1	-	1113	0.0979927	5.28938
Tb927.10.11250	red	Coiled-coil domain-containing protein 40 homolog	Tb927_10_v5.1	-	2638	0.203485	5.61713
Tb927.10.11300	green	paraflagellar rod component, putative	Tb927_10_v5.1	+	680	0.353018	4.97201
Tb927.10.11310	brown	intraflagellar transport protein 57/55	Tb927_10_v5.1	+	1281	0.0429005	7.33186
Tb927.10.11330	turquoise	EF-hand domain pair, putative	Tb927_10_v5.1	+	849	0.141492	7.02623
Tb927.10.11340	yellow	hypothetical protein, conserved	Tb927_10_v5.1	+	5513	0.258816	6.17912
Tb927.10.11350	purple	LSU ribosomal protein, mitochondrial, putative	Tb927_10_v5.1	+	615	0.10951	5.20694
Tb927.10.11360	grey	protein phosphatase 2A regulatory subunit, putative	Tb927_10_v5.1	+	2268	0.0921577	5.45958
Tb927.10.11380	brown	hypothetical protein, conserved	Tb927_10_v5.1	+	1409	0.0437085	5.84825
Tb927.10.11390	lightyellow	60S ribosomal protein L6, putative	Tb927_10_v5.1	+	702	0.347935	10.4912
Tb927.10.11400	turquoise	WD domain, G-beta repeat, putative	Tb927_10_v5.1	+	1661	0.106179	6.20643
Tb927.10.11410	yellow	hypothetical protein, conserved	Tb927_10_v5.1	+	1383	0.0344428	6.60202
Tb927.10.11420	greenyellow	hypothetical protein, conserved	Tb927_10_v5.1	+	2769	0.0241731	6.89781
Tb927.10.11430	royalblue	hypothetical protein, conserved	Tb927_10_v5.1	+	1238	0.20522	5.46323
Tb927.10.11440	black	G1 cyclin CycE4, putative	Tb927_10_v5.1	+	4833	0.288374	7.75862
Tb927.10.11450	pink	TFIIF-stimulated CTD phosphatase, putative	Tb927_10_v5.1	+	2487	0.590607	7.37009
Tb927.10.11460	lightcyan	hypothetical protein	Tb927_10_v5.1	+	1547	0.450285	5.17994
Tb927.10.11470	salmon	hypothetical protein, conserved	Tb927_10_v5.1	+	4104	0.0900135	5.54954
Tb927.10.11480	brown	hypothetical protein, conserved	Tb927_10_v5.1	+	1955	0.0494882	5.62844
Tb927.10.11500	green	conserved protein	Tb927_10_v5.1	+	1347	1.03299	3.81073
Tb927.10.11510	green	hypothetical protein, conserved	Tb927_10_v5.1	+	2847	0.193912	6.33475
Tb927.10.11520	green	mitochondrial import inner membrane translocase subunit tim13	Tb927_10_v5.1	+	852	0.0839716	6.0552
Tb927.10.11530	cyan	hypothetical protein, conserved	Tb927_10_v5.1	+	653	0.0989534	6.24604
Tb927.10.11540	black	40S ribosomal protein S3, putative	Tb927_10_v5.1	+	864	0.257859	10.1298
Tb927.10.11550	royalblue	hypothetical protein, conserved	Tb927_10_v5.1	+	2323	0.0609932	6.44082
Tb927.10.11560	green	hypothetical protein, conserved	Tb927_10_v5.1	+	1354	0.0454756	5.78848
Tb927.10.11570	lightgreen	hypothetical protein, conserved	Tb927_10_v5.1	+	2324	0.0877932	6.11578
Tb927.10.11580	darkgrey	predicted WD40 repeat protein	Tb927_10_v5.1	+	6137	0.135327	6.75206
Tb927.10.11590	midnightblue	nicotinate phosphoribosyltransferase, putative	Tb927_10_v5.1	+	1692	0.0938657	6.18034
Tb927.10.1160	turquoise	NADH dehydrogenase (ubiquinone) 1 beta subcomplex subunit, putative	Tb927_10_v5.1	-	612	0.539738	4.17682
Tb927.10.11600	salmon	hypothetical protein, conserved	Tb927_10_v5.1	+	1804	0.635113	3.76446
Tb927.10.11610	grey	SKP1-like protein	Tb927_10_v5.1	+	953	0.0239569	5.39993
Tb927.10.11620	yellow	calcium-transporting ATPase, putative	Tb927_10_v5.1	+	3325	0.415826	3.79711
Tb927.10.11630	black	PSP1 C-terminal conserved region, putative	Tb927_10_v5.1	+	6316	2.13033	7.77281
Tb927.10.11650	darkred	hypothetical protein, conserved	Tb927_10_v5.1	+	1524	0.634716	3.91987
Tb927.10.11670	blue	hypothetical protein, conserved	Tb927_10_v5.1	+	1099	0.100564	5.67058
Tb927.10.11680	yellow	Voltage-gated Chloride channel Like 2	Tb927_10_v5.1	+	3118	0.0531028	6.93255
Tb927.10.11690	brown	YEATS family, putative	Tb927_10_v5.1	+	1632	0.0277903	6.62491
Tb927.10.1170	lightgreen	intraflagellar transport protein 172	Tb927_10_v5.1	-	6422	0.166368	4.87542
Tb927.10.11700	darkturquoise	guanylate kinase, putative	Tb927_10_v5.1	+	857	0.439442	6.6402
Tb927.10.11710	greenyellow	hypothetical protein	Tb927_10_v5.1	+	1065	0.183016	5.02129
Tb927.10.11720	salmon	CW-type Zinc Finger, putative	Tb927_10_v5.1	+	2541	0.129471	6.36028
Tb927.10.11730	darkorange	zinc finger protein family member, putative	Tb927_10_v5.1	+	2387	0.0953813	6.94186
Tb927.10.11750	green	hypothetical protein, conserved	Tb927_10_v5.1	+	759	0.0541108	5.62084
Tb927.10.11760	black	pumilio/PUF RNA binding protein 6	Tb927_10_v5.1	+	6453	0.42817	8.16177
Tb927.10.11770	purple	succinate dehydrogenase cytochrome B subunit	Tb927_10_v5.1	+	1275	0.375001	9.02149
Tb927.10.11780	lightcyan	hypothetical protein, conserved	Tb927_10_v5.1	+	4123	0.245657	7.20036
Tb927.10.1180	salmon	hypothetical protein, conserved	Tb927_10_v5.1	-	1483	0.422812	3.9597
Tb927.10.11800	orange	Axonemal inner arm dynein light chain, putative	Tb927_10_v5.1	+	1861	0.0996869	6.7573
Tb927.10.11810	green	hypothetical protein, conserved	Tb927_10_v5.1	+	2188	0.132586	5.86576
Tb927.10.11820	brown	kinetoplast ribosomal PPR-repeat containing protein 17	Tb927_10_v5.1	+	1599	0.127683	5.82854
Tb927.10.11830	blue	hypothetical protein, conserved	Tb927_10_v5.1	+	1916	0.294712	5.94694
Tb927.10.11840	blue	WD domain, G-beta repeat, putative	Tb927_10_v5.1	+	1489	0.121336	5.44898
Tb927.10.11850	red	WD domain, G-beta repeat, putative	Tb927_10_v5.1	+	3360	0.124603	6.11292
Tb927.10.11860	greenyellow	Cornifin (SPRR) family, putative	Tb927_10_v5.1	+	1748	0.178486	6.22137
Tb927.10.11870	black	Guide RNA binding complex protein 5	Tb927_10_v5.1	+	1084	0.161606	7.33979
Tb927.10.11880	blue	hypothetical protein, conserved	Tb927_10_v5.1	+	2874	0.596878	7.26218
Tb927.10.11890	green	hypothetical protein, conserved	Tb927_10_v5.1	+	1278	0.126878	4.06246
Tb927.10.1190	yellow	hypothetical protein, conserved	Tb927_10_v5.1	-	2157	0.143778	5.16928
Tb927.10.11910	blue	major facilitator superfamily, putative	Tb927_10_v5.1	+	1596	0.430672	4.68165
Tb927.10.11920	blue	hypothetical protein, conserved	Tb927_10_v5.1	+	581	0.368501	6.32893
Tb927.10.11930	turquoise	beta-D-hydroxybutyrate dehydrogenase	Tb927_10_v5.1	+	1630	0.548673	6.64569
Tb927.10.11940	turquoise	ABC1 protein, putative	Tb927_10_v5.1	+	2461	0.222471	4.80458
Tb927.10.11950	tan	hypothetical protein, conserved	Tb927_10_v5.1	+	1217	0.300523	6.12531
Tb927.10.11960	blue	hypothetical protein, conserved	Tb927_10_v5.1	+	1340	0.109406	6.46291
Tb927.10.11970	black	glutamine aminotransferase (GlnAT)	Tb927_10_v5.1	+	2493	1.06724	8.86825
Tb927.10.11980	turquoise	QA-SNARE protein putative	Tb927_10_v5.1	+	1013	0.0774891	5.8687
Tb927.10.11990	pink	60S ribosome subunit biogenesis protein NIP7, putative	Tb927_10_v5.1	+	1120	0.316475	6.47986
Tb927.10.120	yellow	hypothetical protein	Tb927_10_v5.1	-	2098	0.230468	3.49737
Tb927.10.12000	lightgreen	iron-sulfur cluster assembly protein, putative	Tb927_10_v5.1	+	1159	0.127321	5.93729
Tb927.10.12010	turquoise	hypothetical protein, conserved	Tb927_10_v5.1	+	615	0.989647	6.12263
Tb927.10.12020	brown	recA bacterial DNA recombination protein, putative	Tb927_10_v5.1	+	1407	0.0352714	6.19714
Tb927.10.12030	green	hypothetical protein, conserved	Tb927_10_v5.1	+	4383	0.464133	5.21333
Tb927.10.12050	green	LSU ribosomal protein, mitochondrial, putative	Tb927_10_v5.1	+	917	0.108045	6.15883
Tb927.10.12060	pink	hypothetical protein, conserved	Tb927_10_v5.1	+	4604	0.802268	7.51718
Tb927.10.12080	black	hypothetical protein, conserved	Tb927_10_v5.1	+	1460	0.276346	5.7333
Tb927.10.12090	midnightblue	RNA-binding protein, putative	Tb927_10_v5.1	+	875	0.158118	6.75085
Tb927.10.1210	darkturquoise	katanin, putative	Tb927_10_v5.1	-	2280	0.185587	7.62284
Tb927.10.12100	turquoise	RNA-binding protein 7B	Tb927_10_v5.1	+	905	0.279385	4.75323
Tb927.10.12110	midnightblue	hypothetical protein, conserved	Tb927_10_v5.1	+	1436	0.13824	6.53292
Tb927.10.12120	greenyellow	hypothetical protein, conserved	Tb927_10_v5.1	+	6601	0.246681	6.88477
Tb927.10.12130	red	Ubiquitin family, putative	Tb927_10_v5.1	+	2703	1.09556	4.33438
Tb927.10.12140	red	hypothetical protein, conserved	Tb927_10_v5.1	+	2580	0.0560281	6.31917
Tb927.10.12150	blue	hypothetical protein, conserved	Tb927_10_v5.1	+	1372	0.420538	4.6742
Tb927.10.12160	turquoise	hypothetical protein, conserved	Tb927_10_v5.1	+	1222	0.28588	5.35285
Tb927.10.12170	black	RAB-interacting protein, putative	Tb927_10_v5.1	+	1215	0.171595	6.88891
Tb927.10.12180	red	hypothetical protein, conserved	Tb927_10_v5.1	+	2699	0.261439	6.52385
Tb927.10.12190	brown	RAB-interacting protein, putative	Tb927_10_v5.1	+	700	0.087119	6.11441
Tb927.10.1220	orange	hypothetical protein	Tb927_10_v5.1	-	4083	0.344295	4.28256
Tb927.10.12200	turquoise	hypothetical protein, conserved	Tb927_10_v5.1	+	1032	0.336072	5.10775
Tb927.10.12210	brown	ribulose-5-phosphate 3-epimerase, putative	Tb927_10_v5.1	+	1023	0.231348	6.89943
Tb927.10.12220	turquoise	hypothetical protein, conserved	Tb927_10_v5.1	+	1146	0.624164	6.23702
Tb927.10.12230	tan	hypothetical protein, conserved	Tb927_10_v5.1	+	1562	0.46681	7.05669
Tb927.10.12240	pink	3-ketoacyl-CoA reductase, putative	Tb927_10_v5.1	+	1342	0.150137	7.1637
Tb927.10.12250	lightgreen	hypothetical protein, conserved	Tb927_10_v5.1	+	2390	0.110671	5.74817
Tb927.10.12260	black	cytosolic nonspecific dipeptidase, putative	Tb927_10_v5.1	+	1982	3.86591	7.99651
Tb927.10.12270	orange	methyltransferase domain containing protein, putative	Tb927_10_v5.1	+	1326	0.690728	4.72197
Tb927.10.12290	pink	UDP-Gal or UDP-GlcNAc-dependent glycosyltransferase, putative	Tb927_10_v5.1	-	1584	0.0639441	6.50752
Tb927.10.1230	blue	Enriched in surface-labeled proteome protein 23	Tb927_10_v5.1	-	1225	0.264805	6.76518
Tb927.10.12300	red	hypothetical protein, conserved	Tb927_10_v5.1	-	1201	0.069714	5.96076
Tb927.10.12310	lightgreen	helicase-like protein	Tb927_10_v5.1	-	2772	0.0768827	7.04734
Tb927.10.12320	tan	hypothetical protein	Tb927_10_v5.1	-	1224	0.141574	5.85831
Tb927.10.12330	green	zinc finger protein family member, putative	Tb927_10_v5.1	-	802	1.11023	3.66618
Tb927.10.12350	blue	hypothetical protein, conserved	Tb927_10_v5.1	-	1039	0.395039	6.41758
Tb927.10.12360	grey	hypothetical protein, conserved	Tb927_10_v5.1	-	663	0.0504953	6.23225
Tb927.10.12370	black	gamma-glutamylcysteine synthetase	Tb927_10_v5.1	-	2092	0.514403	6.8777
Tb927.10.12380	tan	chaperone protein DnaJ, putative	Tb927_10_v5.1	-	2405	0.0711664	7.30706
Tb927.10.12390	magenta	hypothetical protein, conserved	Tb927_10_v5.1	-	1598	0.0537317	6.39604
Tb927.10.1240	greenyellow	hypothetical protein, conserved	Tb927_10_v5.1	-	1063	0.162737	6.75708
Tb927.10.12400	black	membrane transporter protein, putative	Tb927_10_v5.1	-	1920	0.444553	6.68163
Tb927.10.12410	tan	hypothetical protein, conserved	Tb927_10_v5.1	-	922	0.191367	6.29709
Tb927.10.12420	yellow	predicted S. cerevisiae Got1 homologue	Tb927_10_v5.1	-	593	0.0895084	5.50113
Tb927.10.12430	royalblue	Noc2p family, putative	Tb927_10_v5.1	-	2140	0.0795283	6.60245
Tb927.10.12440	tan	kinesin, putative	Tb927_10_v5.1	-	2762	0.611114	4.96564
Tb927.10.12450	darkgreen	SNARE domain-containing protein, putative	Tb927_10_v5.1	-	666	0.159332	5.84068
Tb927.10.12460	brown	Zinc finger, C3HC4 type (RING finger), putative	Tb927_10_v5.1	-	483	0.0434175	6.90467
Tb927.10.12470	darkgrey	hypothetical protein, conserved	Tb927_10_v5.1	-	2497	0.0509751	6.5395
Tb927.10.12480	green	UAA transporter family, putative	Tb927_10_v5.1	-	1118	0.0720583	6.5014
Tb927.10.12490	lightcyan	kinesin, putative	Tb927_10_v5.1	-	4279	0.106243	6.76589
Tb927.10.1250	turquoise	Aminoacyl-tRNA editing domain containing protein, putative	Tb927_10_v5.1	-	1102	0.20476	6.50883
Tb927.10.12500	salmon	P-type H -ATPase, putative	Tb927_10_v5.1	-	3908	0.313616	6.1066
Tb927.10.12510	brown	P-type H -ATPase, putative	Tb927_10_v5.1	-	2826	0.164261	5.21054
Tb927.10.12520	blue	hypothetical protein, conserved	Tb927_10_v5.1	-	2880	0.0719693	6.34249
Tb927.10.12530	lightyellow	chaperone protein DnaJ, putative	Tb927_10_v5.1	-	611	0.237317	6.37736
Tb927.10.12540	brown	NADH-ubiquinone oxidoreductase complex I subunit, putative	Tb927_10_v5.1	-	1171	0.0286876	7.81061
Tb927.10.12550	brown	hypothetical protein, conserved	Tb927_10_v5.1	-	907	0.0746622	5.02565
Tb927.10.12590	salmon	hypothetical protein, conserved	Tb927_10_v5.1	-	3804	0.309565	5.85553
Tb927.10.1260	salmon	aspartyl-tRNA synthetase, putative	Tb927_10_v5.1	-	1892	0.0726332	6.44201
Tb927.10.12600	turquoise	Small RNA 2'-O-methyltransferase	Tb927_10_v5.1	-	1980	0.201417	6.26875
Tb927.10.12610	lightgreen	hypothetical protein	Tb927_10_v5.1	-	628	0.143197	4.22491
Tb927.10.12620	darkred	Protein of unknown function (DUF3648), putative	Tb927_10_v5.1	-	3794	0.273757	7.23101
Tb927.10.12630	tan	hypothetical protein, conserved	Tb927_10_v5.1	-	977	0.172393	5.70412
Tb927.10.12640	yellow	chaperone protein DnaJ, putative	Tb927_10_v5.1	-	3125	0.0367456	6.67626
Tb927.10.12650	pink	hypothetical protein, conserved	Tb927_10_v5.1	-	594	1.23236	3.85891
Tb927.10.12660	darkgreen	pumilio/PUF RNA binding protein 2	Tb927_10_v5.1	-	2979	1.37204	7.07867
Tb927.10.12670	blue	hypothetical protein, conserved	Tb927_10_v5.1	-	3813	0.0288971	6.62245
Tb927.10.12680	black	60S ribosomal protein L34, putative	Tb927_10_v5.1	-	635	0.497389	10.141
Tb927.10.12690	green	hypothetical protein, conserved	Tb927_10_v5.1	-	1090	0.222886	6.371
Tb927.10.1270	greenyellow	mismatch repair protein, putative	Tb927_10_v5.1	-	3800	0.207909	5.62581
Tb927.10.12700	green	pyruvate dehydrogenase E1 alpha subunit, putative	Tb927_10_v5.1	-	1721	0.394425	9.33582
Tb927.10.12710	greenyellow	heat shock protein 110, putative	Tb927_10_v5.1	-	3089	0.0634886	9.22469
Tb927.10.12720	red	hypothetical protein, conserved	Tb927_10_v5.1	-	3201	0.119676	6.48935
Tb927.10.12730	greenyellow	hypothetical protein	Tb927_10_v5.1	-	2053	0.247645	4.87312
Tb927.10.12740	darkred	Zinc finger CCCH domain-containing protein 35	Tb927_10_v5.1	-	2941	0.142591	7.09976
Tb927.10.12750	magenta	hypothetical protein	Tb927_10_v5.1	-	1910	4.07969	6.98377
Tb927.10.12760	darkturquoise	zinc finger protein family member, putative	Tb927_10_v5.1	-	1106	6.11944	9.68485
Tb927.10.12780	black	Zinc finger CCCH domain-containing protein 37	Tb927_10_v5.1	-	3457	4.09503	7.03577
Tb927.10.1280	cyan	Domain of unknown function (DUF4499), putative	Tb927_10_v5.1	-	812	0.383681	5.0265
Tb927.10.12800	turquoise	Zinc finger CCCH domain-containing protein 38	Tb927_10_v5.1	-	4341	0.65387	3.68425
Tb927.10.12810	black	cholinephosphate cytidylyltransferase A, putative	Tb927_10_v5.1	-	1621	0.141851	7.63733
Tb927.10.12820	red	hypothetical protein, conserved	Tb927_10_v5.1	-	3068	0.84641	6.64291
Tb927.10.12830	brown	acetyltransferase, putative	Tb927_10_v5.1	-	1211	0.607998	3.34016
Tb927.10.12840	lightyellow	mitochondrial carrier protein	Tb927_10_v5.1	-	2256	0.947376	8.03002
Tb927.10.12850	brown	ttaggg binding factor	Tb927_10_v5.1	-	2057	0.176366	11.8546
Tb927.10.12860	darkred	pre-RNA processing PIH1/Nop17, putative	Tb927_10_v5.1	-	2111	0.317988	6.43083
Tb927.10.12870	lightcyan	Basal body protein	Tb927_10_v5.1	-	4167	0.076722	6.96294
Tb927.10.12880	turquoise	SET domain containing protein, putative	Tb927_10_v5.1	-	1363	0.39484	6.22597
Tb927.10.12890	red	bifunctional aminoacyl-tRNA synthetase, putative	Tb927_10_v5.1	-	2233	0.252153	8.47599
Tb927.10.12900	green	Complex 1 protein (LYR family), putative	Tb927_10_v5.1	-	489	1.0965	2.85144
Tb927.10.12910	pink	hypothetical protein, conserved	Tb927_10_v5.1	-	3171	0.247657	3.44602
Tb927.10.12920	grey60	Flagellum attachment zone protein 18	Tb927_10_v5.1	-	3349	0.0945933	5.95454
Tb927.10.12930	pink	hypothetical protein, conserved	Tb927_10_v5.1	-	858	0.0400813	7.21016
Tb927.10.12940	grey	predicted zinc finger protein	Tb927_10_v5.1	-	1367	0.143035	4.9343
Tb927.10.12950	grey60	Basal body protein	Tb927_10_v5.1	-	2949	0.087275	6.43224
Tb927.10.12960	blue	Ras-related protein Rab5A	Tb927_10_v5.1	-	1080	0.375158	7.96749
Tb927.10.12970	red	AN1-like zinc finger, putative	Tb927_10_v5.1	-	1261	0.0597295	5.75231
Tb927.10.12980	salmon	Multisite-specific tRNA:(cytosine-C(5))-methyltransferase, putative	Tb927_10_v5.1	-	2602	0.168426	6.02277
Tb927.10.12990	green	predicted ankyrin repeat family protein	Tb927_10_v5.1	-	916	0.232116	6.2328
Tb927.10.1300	blue	hypothetical protein, conserved	Tb927_10_v5.1	-	1686	0.143102	5.69903
Tb927.10.13000	lightcyan	cAMP phosphodiesterase A, putative	Tb927_10_v5.1	-	2186	0.0538835	7.72446
Tb927.10.13020	purple	Vacuolar protein sorting-associated protein 16 homolog, putative	Tb927_10_v5.1	-	2755	0.0916293	6.61699
Tb927.10.13030	red	cysteine peptidase, Clan CA, family C2, putative	Tb927_10_v5.1	-	2358	0.0259929	6.21115
Tb927.10.13040	black	procyclic-enriched flagellar receptor adenylate cyclase 4	Tb927_10_v5.1	+	5208	2.67332	8.13395
Tb927.10.13060	brown	hypothetical protein	Tb927_10_v5.1	-	3716	0.585265	4.83858
Tb927.10.13070	royalblue	hypothetical protein, conserved	Tb927_10_v5.1	-	3797	0.150792	5.29229
Tb927.10.13090	turquoise	PhoD-like phosphatase, putative	Tb927_10_v5.1	-	1811	0.108594	6.8388
Tb927.10.1310	yellow	Domain of unknown function (DUF4042), putative	Tb927_10_v5.1	-	2996	0.0899291	5.8967
Tb927.10.13100	greenyellow	Cytokinesis initiation factor 3	Tb927_10_v5.1	-	2383	0.10204	6.88762
Tb927.10.13110	blue	Outer arm dynein light chain 7	Tb927_10_v5.1	-	568	0.036329	6.24234
Tb927.10.13120	grey60	mitochondrial carrier protein	Tb927_10_v5.1	-	2037	0.0701062	5.62889
Tb927.10.13130	black	UTP-glucose-1-phosphate uridylyltransferase	Tb927_10_v5.1	-	1904	0.117491	7.02682
Tb927.10.13140	black	hypothetical protein, conserved	Tb927_10_v5.1	-	793	0.447737	5.82958
Tb927.10.13150	darkred	hypothetical protein, conserved	Tb927_10_v5.1	-	2617	0.198567	6.6906
Tb927.10.13160	blue	gpi mannosyltransferase 2	Tb927_10_v5.1	-	1645	0.429153	3.86202
Tb927.10.13180	pink	Nrap protein, putative	Tb927_10_v5.1	-	3739	0.109523	7.06442
Tb927.10.13190	blue	actin-related protein 2/3 complex subunit 1, putative	Tb927_10_v5.1	-	1266	0.0564081	5.9457
Tb927.10.1320	green	hypothetical protein, conserved	Tb927_10_v5.1	-	2360	0.0861924	6.06977
Tb927.10.13200	cyan	kinetoplast ribosomal PPR-repeat containing protein 4	Tb927_10_v5.1	-	2828	0.350121	4.69435
Tb927.10.13220	pink	cyclophilin type peptidyl-prolyl cis-trans isomerase, putative	Tb927_10_v5.1	-	2830	0.128172	6.59797
Tb927.10.13230	red	hypothetical protein, conserved	Tb927_10_v5.1	-	1388	0.101688	6.5463
Tb927.10.13240	blue	hypothetical protein, conserved	Tb927_10_v5.1	-	1910	0.0165806	7.15343
Tb927.10.13250	greenyellow	hypothetical protein, conserved	Tb927_10_v5.1	-	6879	0.17989	7.97252
Tb927.10.13260	greenyellow	hypothetical protein, conserved	Tb927_10_v5.1	-	4089	0.0962214	6.94941
Tb927.10.13280	grey60	hypothetical protein, conserved	Tb927_10_v5.1	-	7939	0.251649	7.46356
Tb927.10.13290	blue	ethanolamine phosphotransferase (EPT)	Tb927_10_v5.1	-	1712	0.0931632	6.59093
Tb927.10.1330	red	hypothetical protein, conserved	Tb927_10_v5.1	-	2003	0.207145	5.68454
Tb927.10.13300	pink	Mitochondrial ribosomal protein S8	Tb927_10_v5.1	-	1169	0.103431	6.56248
Tb927.10.13310	brown	DNA-directed RNA polymerase I subunit RPB5z, putative	Tb927_10_v5.1	-	1217	0.025244	6.21411
Tb927.10.13320	orange	DNA-directed RNA polymerase II/III subunit, putative	Tb927_10_v5.1	-	691	0.0689671	6.51881
Tb927.10.13330	royalblue	paraflagellar rod component, putative	Tb927_10_v5.1	-	5220	0.345221	7.72184
Tb927.10.13335	darkgreen	Zinc-finger of C2H2 type, putative	Tb927_10_v5.1	-	474	0.141025	6.32096
Tb927.10.13350	royalblue	hypothetical protein, conserved	Tb927_10_v5.1	-	3996	0.0539279	7.06584
Tb927.10.13360	darkgrey	Elongation factor Tu, mitochondrial	Tb927_10_v5.1	-	1854	0.548369	7.23517
Tb927.10.13370	green	dynein light chain Tctex-type, putative	Tb927_10_v5.1	-	890	0.121465	5.91908
Tb927.10.13380	tan	Origin recognition complex subunit 4-like protein	Tb927_10_v5.1	-	2295	0.188426	5.99497
Tb927.10.13390	brown	hypothetical protein, conserved	Tb927_10_v5.1	-	2544	0.108625	5.01429
Tb927.10.1340	tan	hypothetical protein, conserved	Tb927_10_v5.1	-	1689	0.12128	6.32018
Tb927.10.13400	turquoise	Phosphatidic acid phostphatase, putative	Tb927_10_v5.1	-	1486	2.43528	7.69598
Tb927.10.13410	tan	hypothetical protein	Tb927_10_v5.1	-	387	1.71137	5.0764
Tb927.10.13420	tan	hypothetical protein	Tb927_10_v5.1	-	806	1.17598	6.16537
Tb927.10.13430	tan	citrate synthase, putative	Tb927_10_v5.1	-	2205	1.11983	8.95046
Tb927.10.13440	magenta	hypothetical protein, conserved	Tb927_10_v5.1	-	2438	0.0932066	7.0592
Tb927.10.13450	lightcyan	hypothetical protein, conserved	Tb927_10_v5.1	-	5526	0.308152	6.6821
Tb927.10.13470	darkgrey	PA26 p53-induced protein (sestrin), putative	Tb927_10_v5.1	-	2704	0.0923067	6.43475
Tb927.10.13480	blue	CAMK/CAMKL family protein kinase, putative	Tb927_10_v5.1	-	1478	0.15171	7.24673
Tb927.10.13490	yellow	CAMK/CAMKL family protein kinase, putative	Tb927_10_v5.1	-	2176	0.00703733	7.98431
Tb927.10.1350	red	hypothetical protein, conserved	Tb927_10_v5.1	-	2870	0.430217	6.02553
Tb927.10.13500	black	60S ribosomal protein L10a	Tb927_10_v5.1	-	1299	0.426019	10.934
Tb927.10.13510	purple	zinc metallopeptidase, putative	Tb927_10_v5.1	-	1943	0.0484711	7.26967
Tb927.10.13513	orange	Dpy-30 motif containing protein, putative	Tb927_10_v5.1	-	640	0.201037	7.54116
Tb927.10.13517	lightyellow	40S ribosomal protein S27-like, putative	Tb927_10_v5.1	-	550	0.499015	8.50002
Tb927.10.13520	magenta	Zn-finger in Ran binding protein and others/FYVE zinc finger, putative	Tb927_10_v5.1	-	2102	0.0761706	7.69405
Tb927.10.13530	yellow	hypothetical protein	Tb927_10_v5.1	+	478	0.127626	7.83171
Tb927.10.13540	darkgreen	RNA-binding protein, putative	Tb927_10_v5.1	-	1242	0.0564046	6.78766
Tb927.10.13550	pink	hypothetical protein, conserved	Tb927_10_v5.1	-	4955	0.0455762	7.56387
Tb927.10.13560	green	mevalonate-diphosphate decarboxylase	Tb927_10_v5.1	-	1452	0.0871789	5.22686
Tb927.10.13590	blue	hypothetical protein, conserved	Tb927_10_v5.1	-	2868	0.0990484	5.98961
Tb927.10.13600	black	hypothetical protein, conserved	Tb927_10_v5.1	-	714	0.176411	6.86767
Tb927.10.13610	red	zinc-finger of a C2HC-type/Double zinc ribbon, putative	Tb927_10_v5.1	-	2791	0.255121	6.87403
Tb927.10.13620	turquoise	nadh-ubiquinone oxidoreductase 39 kda subunit	Tb927_10_v5.1	-	2005	0.191694	7.06018
Tb927.10.13630	red	glucosidase, putative	Tb927_10_v5.1	-	3120	0.233653	8.1445
Tb927.10.13640	brown	hypothetical protein, conserved	Tb927_10_v5.1	-	1381	0.227213	3.65179
Tb927.10.13650	brown	ADP-ribosylation factor-like protein 2-binding protein, putative	Tb927_10_v5.1	-	402	0.112048	6.56778
Tb927.10.13660	green	Domain of unknown function DUF21, putative	Tb927_10_v5.1	-	2908	0.0432647	7.26977
Tb927.10.13670	darkred	serine/threonine protein phosphatase 5	Tb927_10_v5.1	-	1443	0.113204	7.71888
Tb927.10.13680	pink	lipase domain protein, putative	Tb927_10_v5.1	-	2092	0.810566	5.08039
Tb927.10.13690	green	hypothetical protein, conserved	Tb927_10_v5.1	-	2544	0.221274	4.62729
Tb927.10.1370	turquoise	hypothetical protein, conserved	Tb927_10_v5.1	-	1631	0.219304	6.33097
Tb927.10.13700	turquoise	phosphatidic acid phosphatase alpha, putative	Tb927_10_v5.1	-	952	1.98404	6.62776
Tb927.10.13710	magenta	Activator of Hsp90 ATPase, N-terminal/Activator of Hsp90 ATPase homolog 1-like protein, putative	Tb927_10_v5.1	-	1381	0.0346399	7.4302
Tb927.10.13720	darkred	RNA-binding protein 29, putative	Tb927_10_v5.1	-	1167	0.0449159	7.52662
Tb927.10.13730	yellow	60S ribosomal protein L7, putative	Tb927_10_v5.1	-	1377	0.0292905	7.21275
Tb927.10.13740	darkturquoise	synaptotagmin, putative	Tb927_10_v5.1	-	2115	0.14248	6.36569
Tb927.10.13750	cyan	hypothetical protein, conserved	Tb927_10_v5.1	-	925	0.757002	3.43138
Tb927.10.13760	brown	hypothetical protein, conserved	Tb927_10_v5.1	-	794	0.190491	3.80431
Tb927.10.13770	green	hypothetical protein, conserved	Tb927_10_v5.1	-	1028	0.168548	4.13629
Tb927.10.13780	green	glycogen synthase kinase 3	Tb927_10_v5.1	-	4484	0.245775	6.40732
Tb927.10.13790	green	hypothetical protein, conserved	Tb927_10_v5.1	-	2103	0.36718	6.41616
Tb927.10.1380	blue	Serine/threonine-protein kinase NEK19, putative	Tb927_10_v5.1	-	3018	0.310219	5.56149
Tb927.10.13800	salmon	hypothetical protein, conserved	Tb927_10_v5.1	-	3939	0.491472	6.90467
Tb927.10.13810	brown	hypothetical protein, conserved	Tb927_10_v5.1	-	404	0.0876793	6.1488
Tb927.10.13820	lightyellow	Mitochondrial SSU ribosomal protein, putative	Tb927_10_v5.1	-	1108	0.151724	6.61361
Tb927.10.13830	brown	chaperone protein DnaJ, putative	Tb927_10_v5.1	-	1901	0.0143844	7.74607
Tb927.10.13840	magenta	Domain of unknown function (DUF4475), putative	Tb927_10_v5.1	-	1839	0.710422	7.27739
Tb927.10.13850	turquoise	ATP12 chaperone protein, putative	Tb927_10_v5.1	-	1254	0.172907	6.88612
Tb927.10.13860	midnightblue	GPI-anchor transamidase subunit 8 (GPI8)	Tb927_10_v5.1	-	1590	0.109132	6.76508
Tb927.10.13870	royalblue	tubulin tyrosine ligase protein, putative	Tb927_10_v5.1	-	1707	0.0290585	6.9301
Tb927.10.13880	salmon	hypothetical protein, conserved	Tb927_10_v5.1	-	3680	0.0606559	6.32974
Tb927.10.13890	red	hypothetical protein, conserved	Tb927_10_v5.1	-	2570	0.0621997	5.976
Tb927.10.1390	orange	Hypoxanthine-guanine-xanthine phosphoribosyltransferase	Tb927_10_v5.1	-	1286	0.0554896	7.81968
Tb927.10.13900	blue	Nucleotide sugar transporter 1	Tb927_10_v5.1	-	1557	0.128804	5.94035
Tb927.10.13910	black	hypothetical protein, conserved	Tb927_10_v5.1	-	1103	0.380632	7.90807
Tb927.10.13920	turquoise	hypothetical protein, conserved	Tb927_10_v5.1	-	1545	0.136533	7.46356
Tb927.10.13950	yellow	tubulin-specific chaperone, putative	Tb927_10_v5.1	-	790	0.107821	6.47974
Tb927.10.13960	red	paralyzed flagella protein 20	Tb927_10_v5.1	-	2121	0.0797545	7.17134
Tb927.10.13970	tan	uracil-DNA glycosylase, putative	Tb927_10_v5.1	-	947	0.451775	6.82998
Tb927.10.13980	red	btb/poz domain containing protein, putative	Tb927_10_v5.1	-	1078	0.127814	6.11167
Tb927.10.13990	blue	Pentatricopeptide repeat protein (PPR), putative	Tb927_10_v5.1	-	1287	0.100331	5.74569
Tb927.10.1400	magenta	hypoxanthine-guanine phosphoribosyltransferase	Tb927_10_v5.1	-	692	0.691304	4.70899
Tb927.10.14000	red	aconitase	Tb927_10_v5.1	-	4783	0.391564	10.1538
Tb927.10.14010	red	tubulin cofactor C domain-containing protein RP2	Tb927_10_v5.1	-	1963	0.0422449	7.78578
Tb927.10.14020	brown	hypothetical protein, conserved	Tb927_10_v5.1	-	1537	0.0612215	6.71837
Tb927.10.14030	turquoise	hypothetical protein, conserved	Tb927_10_v5.1	-	1476	0.19009	8.15457
Tb927.10.14040	blue	vacuolar ATP synthase subunit c, putative	Tb927_10_v5.1	-	1302	0.270787	7.39713
Tb927.10.14090	green	transporter, putative	Tb927_10_v5.1	-	1888	0.454175	5.6692
Tb927.10.1410	turquoise	hypothetical protein, conserved	Tb927_10_v5.1	-	898	0.0761595	6.83269
Tb927.10.14100	yellow	hypothetical protein, conserved	Tb927_10_v5.1	-	1016	0.205316	4.94918
Tb927.10.14110	blue	13 kDa deflagellation-inducible protein, putative	Tb927_10_v5.1	-	492	0.250686	6.22279
Tb927.10.14120	green	hypothetical protein	Tb927_10_v5.1	-	465	0.424703	4.60632
Tb927.10.14130	brown	SRP19 protein, putative	Tb927_10_v5.1	-	461	0.0658385	6.91503
Tb927.10.14140	green	pyruvate kinase 1	Tb927_10_v5.1	-	1664	0.345496	6.86173
Tb927.10.14150	salmon	nuclear segregation protein, putative	Tb927_10_v5.1	-	1650	0.213523	7.28301
Tb927.10.14160	green	Aquaglyceroporin 3	Tb927_10_v5.1	-	1020	0.115032	3.99532
Tb927.10.14170	black	aquaglyceroporin 2	Tb927_10_v5.1	-	1672	0.458853	5.98772
Tb927.10.14180	brown	protein transport protein SEC13	Tb927_10_v5.1	-	1633	0.0574082	7.00052
Tb927.10.14190	grey	hypothetical protein, conserved	Tb927_10_v5.1	-	1590	0.0508838	6.03056
Tb927.10.1420	black	metallo-peptidase, Clan MG, Family M24	Tb927_10_v5.1	-	2533	0.195887	6.44566
Tb927.10.14200	turquoise	syntaxin 5	Tb927_10_v5.1	-	1609	0.178068	6.59361
Tb927.10.14210	blue	TFIIH basal transcription factor subunit	Tb927_10_v5.1	-	657	0.117029	6.68406
Tb927.10.14220	blue	hypothetical protein, conserved	Tb927_10_v5.1	-	1265	0.17444	6.50919
Tb927.10.14230	royalblue	hypothetical protein, conserved	Tb927_10_v5.1	-	4519	0.550345	6.73836
Tb927.10.14240	green	N-myristoyltransferase	Tb927_10_v5.1	-	2467	0.637575	4.74201
Tb927.10.14250	brown	hypothetical protein, conserved	Tb927_10_v5.1	-	1318	0.21482	6.64496
Tb927.10.14260	cyan	AP-4 complex subunit sigma-1, putative	Tb927_10_v5.1	-	1034	0.0580722	6.8365
Tb927.10.14270	orange	TFIIF-stimulated CTD phosphatase, putative	Tb927_10_v5.1	-	6384	1.05933	7.2497
Tb927.10.14280	blue	mitochondrial carrier protein	Tb927_10_v5.1	-	1447	0.0886892	6.04217
Tb927.10.14290	grey60	hypothetical protein	Tb927_10_v5.1	-	345	0.317565	3.86057
Tb927.10.14300	lightcyan	MEKK-related kinase 1, putative	Tb927_10_v5.1	-	3601	0.278571	7.35613
Tb927.10.14310	turquoise	hypothetical protein, conserved	Tb927_10_v5.1	-	1014	0.139986	6.01708
Tb927.10.14320	magenta	Flagellum attachment zone protein 9	Tb927_10_v5.1	-	3959	0.13058	7.78522
Tb927.10.14330	grey60	Utp14 protein, putative	Tb927_10_v5.1	-	3453	0.367912	6.3889
Tb927.10.14340	lightcyan	hypothetical protein, conserved	Tb927_10_v5.1	-	3613	0.169475	6.4766
Tb927.10.14350	pink	hypothetical protein, conserved	Tb927_10_v5.1	-	385	0.0935395	5.27841
Tb927.10.14360	turquoise	U2 small nuclear ribonucleoprotein 40K	Tb927_10_v5.1	-	1370	0.234677	6.91547
Tb927.10.14370	salmon	hypothetical protein, conserved	Tb927_10_v5.1	-	577	0.089021	5.72952
Tb927.10.14380	darkgrey	Hsp70 protein, putative	Tb927_10_v5.1	-	3059	0.055678	6.82752
Tb927.10.14390	yellow	FACT complex subunit POB3	Tb927_10_v5.1	-	2544	0.0725346	6.94716
Tb927.10.1440	brown	hypothetical protein, conserved	Tb927_10_v5.1	-	1297	0.0646905	6.28113
Tb927.10.14400	lightcyan	hypothetical protein, conserved	Tb927_10_v5.1	-	3539	0.127009	6.53965
Tb927.10.14410	greenyellow	leucine-rich repeat protein (LRRP), putative	Tb927_10_v5.1	-	3881	0.125956	7.01208
Tb927.10.14420	darkgrey	Serine/threonine-protein kinase NEK16, putative	Tb927_10_v5.1	-	7485	0.149362	8.2367
Tb927.10.14430	darkgrey	hypothetical protein, conserved	Tb927_10_v5.1	-	3119	0.364553	7.71714
Tb927.10.14440	brown	b9 domain-containing protein 1	Tb927_10_v5.1	-	1252	0.0445356	6.58755
Tb927.10.14450	tan	hypothetical protein, conserved	Tb927_10_v5.1	-	1843	0.0675628	6.64007
Tb927.10.14460	darkred	leucine-rich repeat protein (LRRP), putative	Tb927_10_v5.1	-	3546	0.158146	7.53816
Tb927.10.14470	salmon	intraflagellar transport protein 140	Tb927_10_v5.1	-	6143	0.142655	7.26848
Tb927.10.14480	red	hypothetical protein, conserved	Tb927_10_v5.1	-	3741	0.206143	6.96629
Tb927.10.1450	lightcyan	plectin, putative	Tb927_10_v5.1	-	9649	0.107996	7.51347
Tb927.10.14500	magenta	hypothetical protein, conserved	Tb927_10_v5.1	-	2385	0.735406	8.25096
Tb927.10.14510	lightgreen	root hair defective 3 GTP-binding protein (RHD3), putative	Tb927_10_v5.1	-	3495	0.281669	6.21304
Tb927.10.14520	cyan	Basal body protein	Tb927_10_v5.1	-	2016	0.338894	4.78468
Tb927.10.14530	blue	19S proteasome non-atpase subunit 8	Tb927_10_v5.1	-	1526	0.140732	7.78603
Tb927.10.14540	black	hypothetical protein	Tb927_10_v5.1	-	4037	0.373235	4.51483
Tb927.10.14550	brown	ATP-dependent RNA helicase HEL67	Tb927_10_v5.1	-	1867	0.241758	5.37533
Tb927.10.14560	darkturquoise	TPR repeat, putative	Tb927_10_v5.1	-	3467	0.225876	5.86686
Tb927.10.14570	grey60	kinesin motor domain containing protein, putative	Tb927_10_v5.1	-	2208	0.121064	5.72985
Tb927.10.14580	lightyellow	60S ribosomal protein L17, putative	Tb927_10_v5.1	-	606	0.456372	10.081
Tb927.10.14590	yellow	Protein of unknown function (DUF1279), putative	Tb927_10_v5.1	-	1129	0.069417	6.02044
Tb927.10.1460	cyan	NEK family Serine/threonine-protein kinase, putative	Tb927_10_v5.1	-	3306	0.455786	6.63751
Tb927.10.14600	midnightblue	40S ribosomal protein S2, putative	Tb927_10_v5.1	-	908	0.819227	4.90302
Tb927.10.14610	grey60	leucine-rich repeat protein (LRRP), putative	Tb927_10_v5.1	-	3777	0.162392	6.25053
Tb927.10.14630	brown	fibrillarin, putative	Tb927_10_v5.1	-	848	0.545089	5.35116
Tb927.10.14640	turquoise	Rtf2 RING-finger, putative	Tb927_10_v5.1	-	808	0.137955	4.93454
Tb927.10.14650	turquoise	hypothetical protein, conserved	Tb927_10_v5.1	-	677	0.435025	6.26366
Tb927.10.14660	turquoise	hypothetical protein, conserved	Tb927_10_v5.1	-	1299	0.277434	6.70737
Tb927.10.14670	turquoise	hypothetical protein	Tb927_10_v5.1	-	842	0.179551	5.52041
Tb927.10.14680	black	ribosome biogenesis protein, putative	Tb927_10_v5.1	-	967	0.211406	6.10495
Tb927.10.14690	red	syntaxin, putative	Tb927_10_v5.1	-	1004	0.0373318	6.6579
Tb927.10.1470	magenta	hypoxanthine-guanine phosphoribosyltransferase	Tb927_10_v5.1	-	1305	0.522701	5.271
Tb927.10.14700	midnightblue	hypothetical protein, conserved	Tb927_10_v5.1	-	1341	0.0729056	8.4681
Tb927.10.14710	white	40S ribosomal protein S2, putative	Tb927_10_v5.1	-	892	0.337581	6.73902
Tb927.10.14720	red	peroxin 13	Tb927_10_v5.1	-	1472	0.0510835	6.17709
Tb927.10.14740	red	hypothetical protein, conserved	Tb927_10_v5.1	-	1174	0.142763	3.59119
Tb927.10.14750	brown	fibrillarin, putative	Tb927_10_v5.1	-	1308	0.799496	3.77525
Tb927.10.14760	blue	clathrin light chain, putative	Tb927_10_v5.1	-	609	0.441457	8.1503
Tb927.10.14770	darkturquoise	Associated kinase of Tb14-3-3	Tb927_10_v5.1	-	2005	0.0205724	7.34263
Tb927.10.14780	salmon	Canertinib-binding protein kinase 1	Tb927_10_v5.1	-	2379	0.209391	7.22102
Tb927.10.14790	brown	metallo-peptidase, Clan MG, Family M24	Tb927_10_v5.1	-	1718	0.0139987	8.53068
Tb927.10.1480	lightcyan	hypothetical protein	Tb927_10_v5.1	-	4081	0.751053	5.44397
Tb927.10.14810	darkgreen	multiprotein-bridging factor 1, putative	Tb927_10_v5.1	-	536	0.406319	7.21229
Tb927.10.14860	cyan	NADH-ubiquinone oxidoreductase B14 subunit	Tb927_10_v5.1	+	2468	0.0214957	7.88845
Tb927.10.14870	pink	hypothetical protein, conserved	Tb927_10_v5.1	+	2187	0.166091	5.59476
Tb927.10.14880	yellow	centrosomal protein of 104 kDa	Tb927_10_v5.1	+	3267	0.117889	5.64069
Tb927.10.14890	turquoise	C-terminal motor kinesin, putative	Tb927_10_v5.1	+	4048	1.15241	5.28917
Tb927.10.1490	salmon	Temperature dependent protein affecting M2 dsRNA replication, putative	Tb927_10_v5.1	-	3863	0.0728073	6.52987
Tb927.10.14900	tan	hypothetical protein, conserved	Tb927_10_v5.1	+	3852	2.3044	7.77166
Tb927.10.14910	turquoise	Sarcalumenin, putative	Tb927_10_v5.1	+	1865	0.273809	6.73385
Tb927.10.14920	green	hypothetical protein, conserved	Tb927_10_v5.1	+	4013	0.104042	5.48541
Tb927.10.14930	brown	Zinc finger CCCH domain-containing protein 39	Tb927_10_v5.1	+	4830	0.380083	6.23235
Tb927.10.14950	darkgrey	Zinc finger CCCH domain-containing protein 40	Tb927_10_v5.1	+	1613	0.231662	6.99253
Tb927.10.14960	lightgreen	hypothetical protein	Tb927_10_v5.1	+	855	0.42121	3.37041
Tb927.10.14980	grey60	intraflagellar transport protein 52	Tb927_10_v5.1	+	3735	0.150573	6.67569
Tb927.10.14990	lightgreen	intraflagellar transport protein 80	Tb927_10_v5.1	+	3397	0.0741389	7.17102
Tb927.10.150	blue	hypothetical protein, conserved	Tb927_10_v5.1	+	637	0.566089	2.98931
Tb927.10.1500	turquoise	methionyl-tRNA synthetase, putative	Tb927_10_v5.1	-	3477	0.656939	9.75179
Tb927.10.15000	red	hypothetical protein, conserved	Tb927_10_v5.1	+	1427	0.129086	6.96587
Tb927.10.15010	turquoise	lipoic acid synthetase, mitochondrial precursor, putative	Tb927_10_v5.1	+	1661	0.285976	6.15046
Tb927.10.15020	pink	CMGC/DYRK protein kinase, putative	Tb927_10_v5.1	+	4885	0.186908	5.42686
Tb927.10.15033	turquoise	hypothetical protein	Tb927_10_v5.1	+	746	0.476313	3.49731
Tb927.10.15040	brown	hypothetical protein, conserved	Tb927_10_v5.1	+	5694	0.393777	7.62625
Tb927.10.15080	greenyellow	WD40 Repeat 1	Tb927_10_v5.1	+	4941	0.0605728	7.29914
Tb927.10.15090	blue	hypothetical protein, conserved	Tb927_10_v5.1	+	1083	0.415965	3.53972
Tb927.10.1510	pink	CCR4-NOT transcription complex subunit 1	Tb927_10_v5.1	-	7915	0.410732	9.198
Tb927.10.15100	blue	hypothetical protein, conserved	Tb927_10_v5.1	+	1098	0.19486	5.26104
Tb927.10.15110	brown	hypothetical protein, conserved	Tb927_10_v5.1	+	746	0.20045	6.66707
Tb927.10.15120	salmon	40S ribosomal protein S13, putative	Tb927_10_v5.1	+	585	0.214812	6.0054
Tb927.10.15130	midnightblue	Vesicle-trafficking protein SEC22, putative	Tb927_10_v5.1	+	1258	0.137911	6.33425
Tb927.10.15140	blue	hypothetical protein, conserved	Tb927_10_v5.1	+	779	0.0623066	7.73084
Tb927.10.15150	turquoise	DNA-directed RNA polymerase III subunit C11, putative	Tb927_10_v5.1	+	789	0.230504	6.43356
Tb927.10.15160	yellow	hypothetical protein, conserved	Tb927_10_v5.1	+	2890	0.0543154	6.23168
Tb927.10.15170	pink	hypothetical protein, conserved	Tb927_10_v5.1	+	2202	0.0463552	6.88287
Tb927.10.15180	pink	nucleosome assembly protein, putative	Tb927_10_v5.1	+	1981	0.114474	8.74834
Tb927.10.15190	red	Basal body protein	Tb927_10_v5.1	+	2377	0.0929994	6.39257
Tb927.10.1520	blue	ras-related protein Rab21, putative	Tb927_10_v5.1	-	996	0.0460308	5.97983
Tb927.10.15200	green	Predicted coiled-coil domain-containing protein (DUF2360), putative	Tb927_10_v5.1	+	1098	0.0329491	6.46823
Tb927.10.15210	green	nuclear cap binding complex subunit CBP30	Tb927_10_v5.1	+	1158	0.0785297	5.25926
Tb927.10.15220	black	hypothetical protein, conserved	Tb927_10_v5.1	+	1030	0.132329	6.30932
Tb927.10.15230	magenta	hypothetical protein, conserved	Tb927_10_v5.1	+	1489	0.0968034	7.20135
Tb927.10.15240	pink	hypothetical protein, conserved	Tb927_10_v5.1	+	3710	0.0521345	6.75322
Tb927.10.15290	royalblue	tubulin binding cofactor c, putative	Tb927_10_v5.1	+	6261	0.068066	6.89755
Tb927.10.1530	red	hypothetical protein, conserved	Tb927_10_v5.1	-	2480	0.0863559	5.82481
Tb927.10.15300	lightcyan	Calcium/calmodulin-dependent protein kinase kinase, putative	Tb927_10_v5.1	+	7438	0.154026	6.50909
Tb927.10.15310	black	hypothetical protein, conserved	Tb927_10_v5.1	+	8557	0.45364	5.79875
Tb927.10.15320	blue	hypothetical protein, conserved	Tb927_10_v5.1	+	1065	1.02443	4.32447
Tb927.10.15330	brown	CYTH domain containing protein, putative	Tb927_10_v5.1	+	1885	0.122774	5.13813
Tb927.10.15350	pink	histone H3 variant V	Tb927_10_v5.1	+	5529	0.723152	7.70576
Tb927.10.15360	salmon	hypothetical protein, conserved	Tb927_10_v5.1	+	6039	0.43369	5.64596
Tb927.10.15390	lightgreen	Flagellum attachment zone protein 7	Tb927_10_v5.1	+	5808	0.17998	5.3248
Tb927.10.1540	salmon	zinc finger protein family member, putative	Tb927_10_v5.1	-	5394	0.22522	5.72971
Tb927.10.15400	darkorange	kinesin, putative	Tb927_10_v5.1	+	5170	0.17807	6.76231
Tb927.10.15410	black	glycosomal malate dehydrogenase	Tb927_10_v5.1	+	2192	2.20669	9.90701
Tb927.10.15420	black	NADH dehydrogenase [ubiquinone] 1 alpha subcomplex assembly factor 5, putative	Tb927_10_v5.1	+	1373	0.143323	6.63402
Tb927.10.15430	blue	Ankyrin repeats (3 copies), putative	Tb927_10_v5.1	+	1800	0.0861974	6.33471
Tb927.10.15440	turquoise	hypothetical protein, conserved	Tb927_10_v5.1	+	1838	0.170247	7.27018
Tb927.10.15450	pink	hypothetical protein, conserved	Tb927_10_v5.1	+	1616	0.0838386	6.10826
Tb927.10.15460	tan	EAP30/Vps36 family, putative	Tb927_10_v5.1	+	1634	0.548372	5.1844
Tb927.10.15480	turquoise	transporter, putative	Tb927_10_v5.1	+	1869	0.520636	5.58613
Tb927.10.15490	tan	GDP-mannose 4,6 dehydratase	Tb927_10_v5.1	+	1867	0.0661371	6.80411
Tb927.10.1550	yellow	proteasome regulatory non-ATP-ase subunit 5	Tb927_10_v5.1	-	1717	0.0393966	6.89338
Tb927.10.15510	yellow	hypothetical protein, conserved	Tb927_10_v5.1	+	1274	0.0847059	6.0557
Tb927.10.15520	magenta	signal recognition particle protein, putative	Tb927_10_v5.1	+	2186	0.0312513	6.84447
Tb927.10.15530	lightgreen	ABC transport system ATP-binding protein, putative	Tb927_10_v5.1	+	2443	0.312115	4.83653
Tb927.10.15540	blue	predicted VPS53-like domain protein	Tb927_10_v5.1	+	3014	0.977086	4.59091
Tb927.10.15550	grey60	hypothetical protein, conserved	Tb927_10_v5.1	+	3744	0.0612004	7.4541
Tb927.10.15570	royalblue	transcription factor IIa, putative	Tb927_10_v5.1	+	1926	0.168842	5.57233
Tb927.10.1560	lightgreen	Nucleolar protein 91	Tb927_10_v5.1	-	3175	0.270993	5.21406
Tb927.10.15600	tan	FKBP-type peptidylprolyl cis-trans isomerase, putative	Tb927_10_v5.1	+	1923	2.06366	6.62984
Tb927.10.15610	pink	zinc finger protein, putative	Tb927_10_v5.1	+	2664	0.37318	6.8747
Tb927.10.15620	pink	hypothetical protein	Tb927_10_v5.1	+	2482	0.326893	4.85706
Tb927.10.15640	lightcyan	WD domain, G-beta repeat, putative	Tb927_10_v5.1	+	2932	0.132283	6.32704
Tb927.10.15660	red	hypothetical protein, conserved	Tb927_10_v5.1	+	2878	0.158238	5.40553
Tb927.10.15670	blue	hypothetical protein, conserved	Tb927_10_v5.1	+	2614	1.08608	3.07771
Tb927.10.15680	royalblue	hypothetical protein, conserved	Tb927_10_v5.1	+	7470	0.231333	7.48134
Tb927.10.15690	yellow	anaphase promoting complex, subunit 10-like protein	Tb927_10_v5.1	+	1126	0.0940533	6.79323
Tb927.10.15700	darkgrey	hypothetical protein, conserved	Tb927_10_v5.1	+	10468	0.352739	7.20723
Tb927.10.15710	cyan	mitochondrial carrier protein	Tb927_10_v5.1	+	1327	0.414593	4.05292
Tb927.10.15720	grey60	proteasome regulatory non-ATP-ase subunit 9	Tb927_10_v5.1	+	2163	0.0727743	7.04849
Tb927.10.15730	magenta	SPRY domain/Ankyrin repeats (3 copies), putative	Tb927_10_v5.1	+	10684	0.346893	8.15709
Tb927.10.15740	lightgreen	hypothetical protein, conserved	Tb927_10_v5.1	+	1915	0.271384	4.78215
Tb927.10.15750	yellow	Tripartite attachment complex protein 197	Tb927_10_v5.1	+	5701	0.293003	5.99375
Tb927.10.15760	salmon	hypothetical protein, conserved	Tb927_10_v5.1	+	2347	0.181516	6.20846
Tb927.10.15770	red	hypothetical protein, conserved	Tb927_10_v5.1	+	1700	0.186858	5.65964
Tb927.10.1580	orange	MICOS complex subunit MIC10-1	Tb927_10_v5.1	-	1234	0.215408	5.5832
Tb927.10.15820	purple	hypothetical protein, conserved	Tb927_10_v5.1	+	813	0.202621	4.44904
Tb927.10.15830	yellow	SUMO-interacting motif-containing protein	Tb927_10_v5.1	+	977	0.083535	6.70791
Tb927.10.15840	greenyellow	hypothetical protein, conserved	Tb927_10_v5.1	+	2622	0.167934	4.91272
Tb927.10.15850	yellow	Peroxisome biogenesis factor 12	Tb927_10_v5.1	+	1449	0.548881	3.53999
Tb927.10.1590	purple	ribosomal protein L36, putative	Tb927_10_v5.1	-	515	0.163945	9.24144
Tb927.10.15980	royalblue	hypothetical protein	Tb927_10_v5.1	+	393	0.274032	3.89993
Tb927.10.1600	yellow	hypothetical protein, conserved	Tb927_10_v5.1	-	1254	0.0440173	5.7308
Tb927.10.16000	red	expression site-associated gene 4 (ESAG4) protein, putative	Tb927_10_v5.1	+	3833	1.43494	7.34499
Tb927.10.16010	pink	hypothetical protein	Tb927_10_v5.1	+	4440	0.504344	3.70552
Tb927.10.16020	yellow	pre-RNA processing PIH1/Nop17, putative	Tb927_10_v5.1	+	1118	0.116174	5.71446
Tb927.10.16030	brown	mitogen activated protein kinase 4, putative	Tb927_10_v5.1	+	1201	0.0592057	5.34846
Tb927.10.16040	blue	oxidoreductase-protein, putative	Tb927_10_v5.1	+	1917	0.506293	3.99477
Tb927.10.16050	green	hypothetical protein, conserved	Tb927_10_v5.1	+	839	0.34946	4.2995
Tb927.10.16060	orange	hypothetical protein, conserved	Tb927_10_v5.1	+	628	0.168416	5.39577
Tb927.10.16070	tan	Eukaryotic translation initiation factor 4E-2	Tb927_10_v5.1	+	780	1.31616	3.61534
Tb927.10.16080	midnightblue	hypothetical protein, conserved	Tb927_10_v5.1	+	971	0.158829	5.43575
Tb927.10.16090	brown	Mitochondrial SSU ribosomal protein, putative	Tb927_10_v5.1	+	2529	0.932547	3.50095
Tb927.10.1610	green	hypothetical protein, conserved	Tb927_10_v5.1	-	603	0.176312	5.89349
Tb927.10.16120	lightgreen	inosine-5'-monophosphate dehydrogenase	Tb927_10_v5.1	+	2012	0.360706	4.52578
Tb927.10.16140	turquoise	Adenylate/guanylate cyclase, putative	Tb927_10_v5.1	+	1182	0.564719	5.63388
Tb927.10.1615	black	hypothetical protein	Tb927_10_v5.1	-	237	0.305389	4.68072
Tb927.10.16150	salmon	ATP-dependent zinc metallopeptidase, putative	Tb927_10_v5.1	+	2019	0.22755	3.47248
Tb927.10.16190	greenyellow	procyclic-enriched flagellar receptor adenylate cyclase 2	Tb927_10_v5.1	+	3807	1.67297	3.01126
Tb927.10.1620	turquoise	phosphoserine/threonine/tyrosine-binding protein, putative	Tb927_10_v5.1	-	3440	0.501159	5.22725
Tb927.10.1630	pink	atp-binding cassette sub-family e member 1	Tb927_10_v5.1	-	1919	0.044584	7.17886
Tb927.10.1660	pink	hypothetical protein, conserved	Tb927_10_v5.1	-	958	0.227614	6.21913
Tb927.10.1680	green	histone deacetylase 1	Tb927_10_v5.1	+	1211	0.265504	5.01301
Tb927.10.1690	purple	cytosolic Fe-S cluster assembly factor NBP35, putative	Tb927_10_v5.1	+	1039	0.103298	5.79157
Tb927.10.170	lightyellow	pseudouridine synthase, Cbf5p	Tb927_10_v5.1	+	1368	0.267519	7.81305
Tb927.10.1700	blue	hypothetical protein, conserved	Tb927_10_v5.1	+	1858	0.0431457	6.48295
Tb927.10.1710	turquoise	DNA polymerase eta, putative	Tb927_10_v5.1	+	1612	0.151741	5.85933
Tb927.10.1720	pink	ATP-dependent DEAD/H RNA helicase, putative	Tb927_10_v5.1	+	1808	0.0731758	6.32492
Tb927.10.1730	turquoise	Polyadenylation mediator complex protein PAMC3, putative	Tb927_10_v5.1	+	1330	0.0733854	5.27731
Tb927.10.1740	purple	hypothetical protein, conserved	Tb927_10_v5.1	+	1389	0.0334842	5.48671
Tb927.10.1760	purple	hypothetical protein	Tb927_10_v5.1	+	626	0.523201	3.63904
Tb927.10.1770	turquoise	hypothetical protein	Tb927_10_v5.1	-	1468	0.322173	6.23045
Tb927.10.1780	green	hypothetical protein	Tb927_10_v5.1	-	1345	0.747636	4.34634
Tb927.10.180	brown	ATP synthase F1 subunit gamma protein, putative	Tb927_10_v5.1	+	1034	0.0608442	8.43243
Tb927.10.1820	brown	hypothetical protein, conserved	Tb927_10_v5.1	+	798	0.156318	5.43575
Tb927.10.1830	blue	syntaxin, putative	Tb927_10_v5.1	+	754	0.162462	5.96871
Tb927.10.1840	cyan	hypothetical protein, conserved	Tb927_10_v5.1	+	1576	0.280589	5.1195
Tb927.10.1850	turquoise	WD domain, G-beta repeat, putative	Tb927_10_v5.1	+	1430	0.380116	5.64096
Tb927.10.1860	turquoise	hypothetical protein, conserved	Tb927_10_v5.1	+	2076	0.147683	6.99061
Tb927.10.1880	blue	hypothetical protein, conserved	Tb927_10_v5.1	+	1559	0.115428	6.27618
Tb927.10.1890	lightcyan	cysteine peptidase, Clan CA, family C2, putative	Tb927_10_v5.1	+	5360	0.142475	6.88022
Tb927.10.190	midnightblue	40S ribosomal protein S6, putative	Tb927_10_v5.1	+	813	0.384438	8.75651
Tb927.10.1900	darkorange	DNA topoisomerase IA, putative	Tb927_10_v5.1	+	2482	0.314169	5.78974
Tb927.10.1910	royalblue	STE/STE11 serine/threonine-protein kinase, putative	Tb927_10_v5.1	+	5127	0.132151	6.60733
Tb927.10.1930	darkgrey	hypothetical protein, conserved	Tb927_10_v5.1	+	1994	0.123205	5.78836
Tb927.10.1950	lightgreen	leucine-rich repeat protein (LRRP), putative	Tb927_10_v5.1	+	2376	0.151787	5.28708
Tb927.10.1960	purple	hypothetical protein, conserved	Tb927_10_v5.1	+	2438	0.0511865	6.2038
Tb927.10.1970	lightcyan	CHAT domain containing protein, putative	Tb927_10_v5.1	+	5059	0.0951982	7.49095
Tb927.10.1980	pink	hypothetical protein, conserved	Tb927_10_v5.1	+	2570	0.126154	6.50656
Tb927.10.1990	grey60	major vault protein, putative	Tb927_10_v5.1	+	2867	0.0641548	6.79062
Tb927.10.200	turquoise	vacuolar ATP synthase, putative	Tb927_10_v5.1	+	893	0.135993	8.06989
Tb927.10.2000	brown	actin-like protein, putative	Tb927_10_v5.1	+	1531	0.485706	4.04169
Tb927.10.2010	purple	hexokinase	Tb927_10_v5.1	+	2896	1.3364	5.9851
Tb927.10.2020	lightyellow	hexokinase	Tb927_10_v5.1	+	1910	0.604839	5.37404
Tb927.10.2030	turquoise	Pentatricopeptide repeat protein (PPR), putative	Tb927_10_v5.1	+	2252	0.289437	5.90017
Tb927.10.2040	royalblue	STE group serine/threonine-protein kinase, putative	Tb927_10_v5.1	+	3588	0.0545851	6.95832
Tb927.10.2050	blue	hypothetical protein, conserved	Tb927_10_v5.1	+	1386	0.164339	5.5554
Tb927.10.2060	grey60	hypothetical protein, conserved	Tb927_10_v5.1	+	3180	0.12905	6.08584
Tb927.10.210	blue	GPI transamidase component GAA1	Tb927_10_v5.1	+	1494	0.0326204	6.87694
Tb927.10.2100	pink	elongation factor 1-alpha	Tb927_10_v5.1	+	2028	0.798918	4.04452
Tb927.10.2120	cyan	U1 small nuclear ribonucleoprotein C, putative	Tb927_10_v5.1	+	594	0.147032	4.5889
Tb927.10.2130	red	Vps51/Vps67, putative	Tb927_10_v5.1	+	2745	0.0649292	6.96235
Tb927.10.2150	green	mitochondrial calcium uniporter	Tb927_10_v5.1	+	718	0.0864125	5.95877
Tb927.10.2190	magenta	Protein of unknown function (DUF667), putative	Tb927_10_v5.1	+	1118	0.362297	7.76426
Tb927.10.220	brown	60S ribosomal protein L37a, putative	Tb927_10_v5.1	+	390	0.2008	8.85923
Tb927.10.2200	red	hypothetical protein, conserved	Tb927_10_v5.1	+	1903	0.208279	6.68007
Tb927.10.2210	white	Peptidase C19, ubiquitin carboxyl-terminal hydrolase, putative	Tb927_10_v5.1	+	3465	0.847402	5.2298
Tb927.10.2220	salmon	PIWI-like protein	Tb927_10_v5.1	+	3368	0.0866616	6.16431
Tb927.10.2230	cyan	NADPH:adrenodoxin oxidoreductase, mitochondrial, putative	Tb927_10_v5.1	+	1890	0.245515	4.8232
Tb927.10.2240	darkgrey	RNA binding protein	Tb927_10_v5.1	+	2021	0.397467	7.37999
Tb927.10.2260	yellow	Ubiquitin family, putative	Tb927_10_v5.1	+	2467	0.243462	5.74443
Tb927.10.2270	turquoise	vacuolar protein sorting-associated protein 35, putative	Tb927_10_v5.1	+	4342	0.132357	7.78811
Tb927.10.2280	tan	hypothetical protein, conserved	Tb927_10_v5.1	+	2214	0.485598	4.21331
Tb927.10.2290	lightcyan	chaperone protein DnaJ, putative	Tb927_10_v5.1	+	2036	0.0698832	6.74643
Tb927.10.230	blue	proteasome subunit alpha type-5, putative	Tb927_10_v5.1	+	755	0.0334773	7.69706
Tb927.10.2300	blue	hypothetical protein, conserved	Tb927_10_v5.1	+	952	0.424941	6.91187
Tb927.10.2310	blue	hypothetical protein, conserved	Tb927_10_v5.1	+	1625	0.0445253	6.18159
Tb927.10.2320	blue	Nucleoporin NUP41	Tb927_10_v5.1	+	1406	0.083468	6.09231
Tb927.10.2330	turquoise	hypothetical protein, conserved	Tb927_10_v5.1	+	2066	0.337493	6.52523
Tb927.10.2340	brown	SNARE domain containing protein, putative	Tb927_10_v5.1	+	1290	0.0632371	6.28096
Tb927.10.2350	lightyellow	pyruvate dehydrogenase complex E3 binding protein, putative	Tb927_10_v5.1	+	1278	0.458799	7.26673
Tb927.10.2360	midnightblue	hypothetical protein	Tb927_10_v5.1	+	1029	0.396807	4.9622
Tb927.10.2370	black	Lupus La protein homolog, putative	Tb927_10_v5.1	+	1042	0.668021	6.84187
Tb927.10.2380	darkred	Tetratricopeptide repeat, putative	Tb927_10_v5.1	+	2762	0.0157937	7.12597
Tb927.10.2390	blue	casein kinase I, putative	Tb927_10_v5.1	+	2409	0.362167	4.09027
Tb927.10.240	blue	peroxin 14, putative	Tb927_10_v5.1	+	1255	0.0217483	6.89219
Tb927.10.2410	turquoise	MSP-C, putative	Tb927_10_v5.1	-	2003	0.44042	5.53055
Tb927.10.2420	blue	hypothetical protein	Tb927_10_v5.1	-	1888	0.0750523	7.17773
Tb927.10.2430	magenta	receptor-type adenylate cyclase GRESAG 4, putative	Tb927_10_v5.1	-	3771	1.26859	6.50312
Tb927.10.2440	purple	Metacaspase-4	Tb927_10_v5.1	-	1678	0.184319	5.39089
Tb927.10.2460	midnightblue	DnaJ domain containing protein, putative	Tb927_10_v5.1	+	1991	0.446446	4.01297
Tb927.10.2470	midnightblue	Cleft lip and palate transmembrane protein 1 (CLPTM1), putative	Tb927_10_v5.1	+	2712	0.100977	7.22801
Tb927.10.2480	greenyellow	hypothetical protein, conserved	Tb927_10_v5.1	+	2892	0.0342309	6.30289
Tb927.10.2490	cyan	glucose-6-phosphate 1-dehydrogenase	Tb927_10_v5.1	+	3356	0.0709181	6.64604
Tb927.10.250	red	hypothetical protein, conserved	Tb927_10_v5.1	+	2284	0.110443	5.90015
Tb927.10.2500	yellow	hypothetical protein, conserved	Tb927_10_v5.1	+	1087	0.369442	4.0418
Tb927.10.2510	blue	hypothetical protein, conserved	Tb927_10_v5.1	+	1610	0.178803	5.24963
Tb927.10.2520	blue	PrimPol-like protein 2	Tb927_10_v5.1	+	2264	0.0388659	6.92525
Tb927.10.2530	black	adenylate kinase, putative	Tb927_10_v5.1	+	1040	0.528798	6.75894
Tb927.10.2540	turquoise	adenylate kinase, putative	Tb927_10_v5.1	+	945	0.363491	5.98517
Tb927.10.2550	yellow	malate dehydrogenase-related	Tb927_10_v5.1	+	1542	0.115767	5.77647
Tb927.10.2560	lightyellow	mitochondrial malate dehydrogenase	Tb927_10_v5.1	+	1590	1.86746	9.51409
Tb927.10.2570	brown	lysosomal alpha-mannosidase precursor, putative	Tb927_10_v5.1	+	3686	0.0503756	7.01556
Tb927.10.2580	pink	Nucleolar protein 12 (25kDa), putative	Tb927_10_v5.1	+	978	0.247819	6.06253
Tb927.10.2590	yellow	methyltransferase domain containing protein, putative	Tb927_10_v5.1	+	2487	0.338064	3.30646
Tb927.10.260	turquoise	BolA-like protein, putative	Tb927_10_v5.1	+	258	0.47366	5.21723
Tb927.10.2600	yellow	hypothetical protein, conserved	Tb927_10_v5.1	+	1767	0.211442	5.08748
Tb927.10.2610	lightgreen	Domain of unknown function (DUF1935), putative	Tb927_10_v5.1	+	2795	0.126144	6.35833
Tb927.10.2620	turquoise	CS domain containing protein, putative	Tb927_10_v5.1	+	945	0.230024	6.66067
Tb927.10.2630	blue	Regulator of Vps4 activity in the MVB pathway, putative	Tb927_10_v5.1	+	1910	0.0954249	7.16642
Tb927.10.2640	red	intraflagellar transport protein 81	Tb927_10_v5.1	+	2509	0.0454979	6.79861
Tb927.10.2650	yellow	hypothetical protein, conserved	Tb927_10_v5.1	+	4607	0.354606	6.20986
Tb927.10.2660	tan	hypothetical protein, conserved	Tb927_10_v5.1	+	1380	0.742196	7.59981
Tb927.10.2670	yellow	hypothetical protein, conserved	Tb927_10_v5.1	+	443	0.134717	6.8206
Tb927.10.2680	green	pyridine nucleotide-disulphide oxidoreductase, putative	Tb927_10_v5.1	+	2123	0.132624	6.1731
Tb927.10.2690	yellow	Trafficking protein Mon1, putative	Tb927_10_v5.1	+	2425	0.0232902	6.64141
Tb927.10.270	black	60S ribosomal protein L32, putative	Tb927_10_v5.1	+	495	0.502662	9.77386
Tb927.10.2700	lightcyan	predicted WD40 repeat protein	Tb927_10_v5.1	+	2101	0.146953	6.09546
Tb927.10.2720	darkred	hypothetical protein, conserved	Tb927_10_v5.1	+	1889	0.0433041	6.50591
Tb927.10.2730	darkgrey	START domain containing protein, putative	Tb927_10_v5.1	+	1080	0.0926864	7.2248
Tb927.10.2750	purple	deoxyhypusine synthase	Tb927_10_v5.1	+	2379	0.0773751	6.16461
Tb927.10.2760	red	ATPase family associated with various cellular activities (AAA), putative	Tb927_10_v5.1	+	2507	0.0454294	6.69908
Tb927.10.2780	grey60	DNA-directed RNA polymerase III subunit C1	Tb927_10_v5.1	+	5257	0.111317	5.89475
Tb927.10.2790	salmon	Conserved oligomeric complex COG6, putative	Tb927_10_v5.1	+	3359	0.131957	6.27743
Tb927.10.280	darkgreen	cytochrome oxidase subunit VI	Tb927_10_v5.1	+	703	0.24469	10.2339
Tb927.10.2810	black	hypothetical protein, conserved	Tb927_10_v5.1	+	1820	0.341834	6.6734
Tb927.10.2820	turquoise	hypothetical protein, conserved	Tb927_10_v5.1	+	1675	0.386225	5.30232
Tb927.10.2830	turquoise	hypothetical protein, conserved	Tb927_10_v5.1	+	829	0.0948243	6.10258
Tb927.10.2840	turquoise	ribosomal protein S25, putative	Tb927_10_v5.1	+	602	0.134505	8.56588
Tb927.10.2850	blue	hypothetical protein	Tb927_10_v5.1	+	2156	0.69701	6.96205
Tb927.10.2860	blue	POC1 centriolar protein homolog	Tb927_10_v5.1	+	2476	0.0962415	5.97317
Tb927.10.2870	yellow	hypothetical protein, conserved	Tb927_10_v5.1	+	3301	0.12542	4.99732
Tb927.10.2880	lightcyan	Voltage-dependent calcium channel subunit, putative	Tb927_10_v5.1	+	8959	0.20459	7.88955
Tb927.10.290	yellow	proteasome alpha 2 subunit, putative	Tb927_10_v5.1	+	1016	0.0775741	7.84425
Tb927.10.2900	grey60	importin beta-1 subunit, putative	Tb927_10_v5.1	+	4834	0.203984	5.94684
Tb927.10.2910	royalblue	splicing factor PTSR1 interacting protein	Tb927_10_v5.1	+	1187	0.196345	6.06525
Tb927.10.2920	darkorange	SUMO-interacting motif-containing protein	Tb927_10_v5.1	+	3887	0.120245	6.90732
Tb927.10.2930	black	hypothetical protein, conserved	Tb927_10_v5.1	+	4752	0.390407	6.66139
Tb927.10.2940	green	Soluble NSF attachment protein, SNAP, putative	Tb927_10_v5.1	+	1463	0.0717414	6.48669
Tb927.10.2950	royalblue	hypothetical protein, conserved	Tb927_10_v5.1	+	5401	0.207666	6.6762
Tb927.10.2960	yellow	Translation factor GUF1, mitochondrial, putative	Tb927_10_v5.1	+	2419	0.068309	6.98894
Tb927.10.2970	black	hypothetical protein, conserved	Tb927_10_v5.1	+	1132	0.694942	9.78115
Tb927.10.2990	lightgreen	nuclear cap binding complex subunit CBP110	Tb927_10_v5.1	+	3133	0.237978	4.74354
Tb927.10.300	turquoise	mitochondrial calcium uniporter	Tb927_10_v5.1	+	828	0.822718	5.69567
Tb927.10.3000	darkred	Orofaciodigital syndrome 1-like protein, putative	Tb927_10_v5.1	+	2424	0.188873	6.69609
Tb927.10.3010	yellow	hook complex protein, conserved	Tb927_10_v5.1	+	3734	0.481852	5.96196
Tb927.10.3020	lightgreen	hypothetical protein, conserved	Tb927_10_v5.1	+	3973	0.0840123	7.41102
Tb927.10.3030	blue	proteasome regulatory non-ATPase subunit 11	Tb927_10_v5.1	+	1192	0.173655	4.12951
Tb927.10.3040	turquoise	succinate dehydrogenase subunit	Tb927_10_v5.1	+	967	0.622369	8.91964
Tb927.10.3050	orange	hypothetical protein	Tb927_10_v5.1	-	1711	0.497808	3.44863
Tb927.10.3070	blue	hypothetical protein, conserved	Tb927_10_v5.1	+	3216	0.110106	5.85735
Tb927.10.3080	brown	methionine biosynthetic protein, putative	Tb927_10_v5.1	+	1235	0.0330377	6.0615
Tb927.10.3090	tan	hypothetical protein, conserved	Tb927_10_v5.1	+	2522	0.0209509	7.04973
Tb927.10.310	black	pumillio/PUF RNA binding protein 3	Tb927_10_v5.1	+	3749	0.172185	7.68306
Tb927.10.3100	royalblue	glycerol-3-phosphate acyltransferase, putative	Tb927_10_v5.1	+	2206	0.0524653	6.56719
Tb927.10.3110	magenta	DNA primase large subunit, putative	Tb927_10_v5.1	+	2196	0.334334	6.2128
Tb927.10.3120	brown	cytochrome c oxidase assembly protein, putative	Tb927_10_v5.1	+	943	0.129924	6.56285
Tb927.10.3130	red	myotubularin-associated protein, putative	Tb927_10_v5.1	+	2588	0.408116	6.48377
Tb927.10.3140	magenta	Basal body protein	Tb927_10_v5.1	+	2004	0.039446	7.1591
Tb927.10.3150	green	N-acetyltransferase, putative	Tb927_10_v5.1	+	637	0.114467	5.63829
Tb927.10.3160	royalblue	hypothetical protein, conserved	Tb927_10_v5.1	+	498	0.136801	5.79754
Tb927.10.3170	blue	ABC transporter, putative	Tb927_10_v5.1	+	2399	0.522002	3.918
Tb927.10.3180	brown	zinc-finger of acetyl-transferase ESCO, putative	Tb927_10_v5.1	+	2499	0.0490121	6.30253
Tb927.10.320	yellow	hypothetical protein, conserved	Tb927_10_v5.1	+	567	0.0689481	5.29382
Tb927.10.3200	midnightblue	U2 splicing auxiliary factor, putative	Tb927_10_v5.1	+	1923	0.212163	7.15024
Tb927.10.3210	greenyellow	delta-1-pyrroline-5-carboxylate dehydrogenase, putative	Tb927_10_v5.1	+	1769	0.0225083	8.67142
Tb927.10.3230	black	CMGC/MAPK protein kinase, putative	Tb927_10_v5.1	+	1987	0.0713242	7.49003
Tb927.10.3250	purple	Mitochondrial SSU ribosomal protein, putative	Tb927_10_v5.1	+	1323	0.062924	5.45401
Tb927.10.3260	greenyellow	Long-chain-fatty-acid--CoA ligase 5 (EC 6.2.1.3) (Long-chain acyl-CoA synthetase 5) (LACS 5), putative	Tb927_10_v5.1	+	3614	0.359165	6.93371
Tb927.10.3270	darkgreen	hypothetical protein, conserved	Tb927_10_v5.1	+	509	0.106836	5.66029
Tb927.10.3280	black	60S ribosomal proteins L38, putative	Tb927_10_v5.1	+	485	0.51366	10.8555
Tb927.10.3290	turquoise	hypothetical protein, conserved	Tb927_10_v5.1	+	1181	0.116073	5.67194
Tb927.10.330	blue	hypothetical protein, conserved	Tb927_10_v5.1	+	1334	0.445274	5.8264
Tb927.10.3300	black	Domain of unknown function (DUF4206), putative	Tb927_10_v5.1	+	2364	0.0343625	6.77118
Tb927.10.3310	darkred	Component of motile flagella 76b	Tb927_10_v5.1	+	3001	0.243761	7.11617
Tb927.10.3320	green	hypothetical protein, conserved	Tb927_10_v5.1	+	1677	0.0576613	5.88117
Tb927.10.3330	black	DDRGK domain containing protein, putative	Tb927_10_v5.1	+	1226	0.134515	6.05233
Tb927.10.3350	green	major facilitator superfamily, putative	Tb927_10_v5.1	+	1905	0.379371	4.55077
Tb927.10.3360	turquoise	hypothetical protein, conserved	Tb927_10_v5.1	+	3823	1.78629	4.751
Tb927.10.3370	pink	60S acidic ribosomal protein P2, putative	Tb927_10_v5.1	+	475	0.920304	3.86812
Tb927.10.3380	darkgreen	60S acidic ribosomal protein P2, putative	Tb927_10_v5.1	+	501	1.31558	4.56639
Tb927.10.3390	salmon	predicted TLD domain protein	Tb927_10_v5.1	+	3955	0.112893	5.94684
Tb927.10.340	magenta	mitochondrial structure specific endonuclease I (SSE-1), putative	Tb927_10_v5.1	+	1658	0.129031	6.21966
Tb927.10.3400	orange	hypothetical protein, conserved	Tb927_10_v5.1	+	3662	1.19567	5.77868
Tb927.10.3430	turquoise	hypothetical protein, conserved	Tb927_10_v5.1	+	2493	0.043006	7.06921
Tb927.10.3470	purple	Ankyrin repeats (3 copies), putative	Tb927_10_v5.1	+	2559	0.130584	5.77462
Tb927.10.3480	blue	hypothetical protein, conserved	Tb927_10_v5.1	+	2427	0.0245003	6.88538
Tb927.10.3490	green	kinetoplastid-specific dual specificity phosphatase, putative	Tb927_10_v5.1	+	2552	0.030979	6.99432
Tb927.10.350	yellow	protein kinase PK4, putative	Tb927_10_v5.1	+	3551	0.537303	4.57024
Tb927.10.3500	grey60	splicing factor u2af 65 kda subunit	Tb927_10_v5.1	+	3436	0.0833763	7.27359
Tb927.10.3510	pink	tRNA pseudouridine synthase D (TruD), putative	Tb927_10_v5.1	+	5902	0.216672	7.17466
Tb927.10.3520	tan	protease regulatory ATPase subunit 4	Tb927_10_v5.1	+	1583	0.0734379	7.13169
Tb927.10.3530	yellow	hypothetical protein, conserved	Tb927_10_v5.1	+	2775	0.109704	6.16304
Tb927.10.3550	lightcyan	DNA repair helicase, putative	Tb927_10_v5.1	+	4426	0.0756584	5.99403
Tb927.10.3560	pink	arginine N-methyltransferase, putative	Tb927_10_v5.1	+	1261	0.365862	4.79324
Tb927.10.3570	royalblue	RNA editing exonuclease 2	Tb927_10_v5.1	+	2887	0.142503	5.76866
Tb927.10.3580	brown	Mitochondrial SSU ribosomal protein, putative	Tb927_10_v5.1	+	1156	0.0219265	6.76568
Tb927.10.3590	magenta	hypothetical protein, conserved	Tb927_10_v5.1	+	2234	0.0799229	7.00964
Tb927.10.360	pink	hypothetical protein, conserved	Tb927_10_v5.1	+	1152	0.0680066	6.34339
Tb927.10.3600	greenyellow	hypothetical protein, conserved	Tb927_10_v5.1	+	2729	0.100724	5.44887
Tb927.10.3610	turquoise	hypothetical protein, conserved	Tb927_10_v5.1	+	1944	0.109377	5.57616
Tb927.10.3620	turquoise	Laminin-like protein, putative	Tb927_10_v5.1	+	1212	1.14414	7.05393
Tb927.10.3630	turquoise	hypothetical protein, conserved	Tb927_10_v5.1	-	3276	0.148962	6.08618
Tb927.10.3650	green	NADH-dependent fumarate reductase	Tb927_10_v5.1	-	3860	0.268151	5.76997
Tb927.10.3660	turquoise	aspartate aminotransferase	Tb927_10_v5.1	-	1696	0.306991	6.42863
Tb927.10.3670	green	hypothetical protein, conserved	Tb927_10_v5.1	-	2248	0.081828	6.77334
Tb927.10.3680	black	hypothetical protein, conserved	Tb927_10_v5.1	-	2074	0.201486	5.94117
Tb927.10.3690	yellow	rRNA dimethyltransferase, putative	Tb927_10_v5.1	-	1502	0.510161	3.65367
Tb927.10.3700	pink	AMP-activated protein kinase, gamma regulatory subunit	Tb927_10_v5.1	-	3005	0.481311	7.00579
Tb927.10.3710	turquoise	proteasome activator protein PA26	Tb927_10_v5.1	-	1017	1.07716	4.27443
Tb927.10.3720	cyan	hypothetical protein, conserved	Tb927_10_v5.1	-	1995	0.148723	5.24211
Tb927.10.3730	yellow	SET domain containing protein, putative	Tb927_10_v5.1	-	2301	0.080679	6.04115
Tb927.10.3740	salmon	hypothetical protein, conserved	Tb927_10_v5.1	-	1689	0.0737696	5.13348
Tb927.10.3750	salmon	Endonuclease/Exonuclease/phosphatase family, putative	Tb927_10_v5.1	-	2992	0.0464342	5.90486
Tb927.10.3760	blue	vacuolar ATP synthase subunit d, putative	Tb927_10_v5.1	-	1008	0.111473	7.4012
Tb927.10.3770	lightcyan	predicted TPR repeat protein	Tb927_10_v5.1	-	2549	0.0549195	6.77443
Tb927.10.3780	lightcyan	hypothetical protein, conserved	Tb927_10_v5.1	-	3356	0.133104	6.00641
Tb927.10.3790	lightcyan	hypothetical protein, conserved	Tb927_10_v5.1	-	11888	0.300037	6.89576
Tb927.10.3800	turquoise	predicted RING finger protein	Tb927_10_v5.1	-	3080	0.299912	6.17285
Tb927.10.3810	yellow	Nucleoporin NUP65	Tb927_10_v5.1	-	1955	0.0179705	6.07238
Tb927.10.3820	grey60	hypothetical protein, conserved	Tb927_10_v5.1	-	7050	0.224039	7.3912
Tb927.10.3830	green	hypothetical protein	Tb927_10_v5.1	-	495	0.337339	5.84964
Tb927.10.3850	yellow	hypothetical protein, conserved	Tb927_10_v5.1	-	1985	0.185407	5.64004
Tb927.10.3860	yellow	SNF-7-like protein, putative	Tb927_10_v5.1	-	898	0.0401276	6.95848
Tb927.10.3870	darkred	hypothetical protein, conserved	Tb927_10_v5.1	-	6627	0.32806	7.29019
Tb927.10.3880	turquoise	hypothetical protein, conserved	Tb927_10_v5.1	-	2341	0.0770403	6.77133
Tb927.10.390	purple	DUF2407 ubiquitin-like domain containing protein, putative	Tb927_10_v5.1	+	2112	0.0819329	7.23772
Tb927.10.3900	darkred	CAMK/CAMKL family protein kinase, putative	Tb927_10_v5.1	-	2979	0.213719	7.34431
Tb927.10.3910	purple	hypothetical protein, conserved	Tb927_10_v5.1	-	1440	0.0598124	6.13716
Tb927.10.3930	lightyellow	40S ribosomal protein S3A, putative	Tb927_10_v5.1	-	877	0.195464	8.71292
Tb927.10.3940	turquoise	40S ribosomal protein S3A, putative	Tb927_10_v5.1	-	894	0.774265	4.05638
Tb927.10.3950	midnightblue	hypothetical protein, conserved	Tb927_10_v5.1	-	1556	0.117574	5.67929
Tb927.10.3960	yellow	hypothetical protein, conserved	Tb927_10_v5.1	-	2432	0.208869	4.63606
Tb927.10.3970	red	hypothetical protein, conserved	Tb927_10_v5.1	-	6288	0.267015	6.51069
Tb927.10.3990	lightgreen	DHH1	Tb927_10_v5.1	-	2501	0.192475	7.10192
Tb927.10.400	magenta	hypothetical protein, conserved	Tb927_10_v5.1	+	1534	0.317592	6.3248
Tb927.10.4000	salmon	methylglutaconyl-CoA hydratase, mitochondrial precursor, putative	Tb927_10_v5.1	-	1435	0.685848	3.3313
Tb927.10.4030	pink	hypothetical protein	Tb927_10_v5.1	-	890	0.141382	5.30999
Tb927.10.4040	turquoise	3-keto-dihydrosphingosine reductase	Tb927_10_v5.1	-	1208	0.839888	6.8896
Tb927.10.4050	pink	serine palmitoyltransferase, putative	Tb927_10_v5.1	-	4089	0.120459	7.16363
Tb927.10.4060	magenta	Ankyrin repeats (3 copies), putative	Tb927_10_v5.1	-	1290	0.113898	6.50938
Tb927.10.4070	red	hypothetical protein, conserved	Tb927_10_v5.1	-	1437	0.0525156	6.16925
Tb927.10.4080	salmon	hypothetical protein, conserved	Tb927_10_v5.1	-	3763	0.265364	6.09919
Tb927.10.4100	purple	hypothetical protein, conserved	Tb927_10_v5.1	-	2459	0.0491643	6.13417
Tb927.10.4110	black	60S ribosomal protein L30	Tb927_10_v5.1	-	462	0.398873	8.07961
Tb927.10.4120	darkgreen	60S ribosomal protein L30	Tb927_10_v5.1	-	1428	0.134506	6.66235
Tb927.10.4130	salmon	NADH-ubiquinone oxidoreductase B13 subunit	Tb927_10_v5.1	-	2157	0.181703	7.69553
Tb927.10.4140	blue	Protein of unknown function (DUF1242), putative	Tb927_10_v5.1	-	1443	0.526985	4.62379
Tb927.10.4160	tan	predicted zinc finger protein	Tb927_10_v5.1	-	2995	0.247602	6.57367
Tb927.10.4170	grey60	hypothetical protein, conserved	Tb927_10_v5.1	-	8389	0.268555	7.44613
Tb927.10.420	green	Exocyst complex component EXO99	Tb927_10_v5.1	+	2757	0.0622964	6.77255
Tb927.10.4200	yellow	hypothetical protein, conserved	Tb927_10_v5.1	+	2597	0.411687	4.52303
Tb927.10.4210	red	Basal body protein	Tb927_10_v5.1	+	1110	0.160758	5.40298
Tb927.10.4220	magenta	hypothetical protein, conserved	Tb927_10_v5.1	+	1000	0.175247	6.39999
Tb927.10.4230	green	hypothetical protein, conserved	Tb927_10_v5.1	+	892	0.130841	5.3763
Tb927.10.4240	darkgreen	hypothetical protein, conserved	Tb927_10_v5.1	+	392	0.504322	8.21848
Tb927.10.4250	blue	ADP-ribosylation factor-like 2, arl2	Tb927_10_v5.1	+	674	0.184501	5.82902
Tb927.10.4260	turquoise	hypothetical protein, conserved	Tb927_10_v5.1	+	1784	0.355537	7.0389
Tb927.10.4270	tan	coatomer subunit zeta, putative	Tb927_10_v5.1	+	1030	0.218638	5.75042
Tb927.10.4280	pink	ubiquinol-cytochrome c reductase complex 14 kda protein	Tb927_10_v5.1	+	1017	1.83471	7.67566
Tb927.10.4290	tan	hypothetical protein, conserved	Tb927_10_v5.1	+	948	0.0968076	6.45114
Tb927.10.430	black	peroxidase, putative	Tb927_10_v5.1	+	1410	0.606071	6.84898
Tb927.10.4300	tan	Trk system potassium uptake protein	Tb927_10_v5.1	+	1843	0.190239	4.8689
Tb927.10.4310	pink	prohibitin 2, putative	Tb927_10_v5.1	+	1288	0.267478	3.81427
Tb927.10.4320	yellow	hypothetical protein, conserved	Tb927_10_v5.1	+	2034	0.331085	3.9374
Tb927.10.440	brown	hypothetical protein, conserved	Tb927_10_v5.1	+	988	0.0994905	5.76563
Tb927.10.4440	cyan	predicted SAP domain protein	Tb927_10_v5.1	-	1343	0.591589	3.49556
Tb927.10.450	darkgrey	Component of motile flagella 62	Tb927_10_v5.1	+	2227	0.553663	5.76337
Tb927.10.4500	green	cap guanine-N7 methyltransferase	Tb927_10_v5.1	-	1213	0.933238	2.73498
Tb927.10.4520	turquoise	6-phosphofructo-2-kinase/fructose-2,6-bisphosphatas, putative	Tb927_10_v5.1	-	1465	0.0884118	7.25916
Tb927.10.4530	green	hypothetical protein, conserved	Tb927_10_v5.1	-	1052	0.291098	4.49585
Tb927.10.4540	brown	ARP2/3 complex subunit, putative	Tb927_10_v5.1	-	567	0.16736	5.0152
Tb927.10.4550	blue	hypothetical protein, conserved	Tb927_10_v5.1	-	515	0.300094	4.97501
Tb927.10.4560	black	elongation factor 2	Tb927_10_v5.1	-	2743	0.15603	5.47097
Tb927.10.4570	green	elongation factor 2	Tb927_10_v5.1	-	2979	0.0306452	7.44119
Tb927.10.4580	red	hypothetical protein, conserved	Tb927_10_v5.1	-	1174	0.505863	6.40001
Tb927.10.4590	blue	mitochondrial inner membrane signal peptidase, putative	Tb927_10_v5.1	-	824	0.0716351	5.34234
Tb927.10.460	grey60	NIMA-related protein kinase	Tb927_10_v5.1	+	3842	0.0480456	6.07674
Tb927.10.4610	turquoise	dolicholphosphate-mannose synthase, putative	Tb927_10_v5.1	-	937	0.67342	2.88903
Tb927.10.4630	cyan	hypothetical protein, conserved	Tb927_10_v5.1	-	679	0.450791	3.33083
Tb927.10.4640	magenta	eukaryotic translation initiation factor 3 subunit l	Tb927_10_v5.1	-	1482	0.0378234	8.04658
Tb927.10.4650	yellow	hypothetical protein, conserved	Tb927_10_v5.1	-	2336	0.11787	6.18781
Tb927.10.4660	turquoise	Transcription factor S-II (TFIIS), central domain containing protein, putative	Tb927_10_v5.1	-	570	0.234564	6.12941
Tb927.10.4670	cyan	hypothetical protein, conserved	Tb927_10_v5.1	-	1169	0.225112	6.36917
Tb927.10.4680	turquoise	Mutt-Nudix-related hydrolase 5, putative	Tb927_10_v5.1	-	1057	0.170908	6.89652
Tb927.10.4690	tan	dynein light chain, putative	Tb927_10_v5.1	-	721	0.171465	6.66898
Tb927.10.470	black	choline dehydrogenase, putative	Tb927_10_v5.1	+	1772	1.05299	6.72123
Tb927.10.4700	purple	dolicholphosphate-mannose synthase, putative	Tb927_10_v5.1	-	1032	0.0589589	5.75902
Tb927.10.4710	magenta	proteasome subunit beta type-2, putative	Tb927_10_v5.1	-	799	0.168131	7.43967
Tb927.10.4720	grey	Ankyrin repeats (many copies), putative	Tb927_10_v5.1	-	2188	0.0519349	6.69749
Tb927.10.4730	tan	ribonuclease HII, putative	Tb927_10_v5.1	-	1629	0.627028	3.87505
Tb927.10.4750	black	hypothetical protein, conserved	Tb927_10_v5.1	-	3319	0.110196	8.37918
Tb927.10.4760	turquoise	Integral membrane protein DUF106, putative	Tb927_10_v5.1	-	1000	0.142242	6.91882
Tb927.10.4770	tan	phosphatidylinositol-4-phosphate 5-kinase, putative	Tb927_10_v5.1	-	1558	0.387933	7.86764
Tb927.10.4780	turquoise	GPI inositol deacylase precursor	Tb927_10_v5.1	-	1780	0.575017	6.15711
Tb927.10.4790	greenyellow	hypothetical protein, conserved	Tb927_10_v5.1	-	506	0.107298	5.95199
Tb927.10.480	yellow	hypothetical protein, conserved	Tb927_10_v5.1	+	6260	0.722436	6.34167
Tb927.10.4830	magenta	hypothetical protein, conserved	Tb927_10_v5.1	-	959	0.0909932	6.81545
Tb927.10.4840	darkgreen	transcription factor IIa, putative	Tb927_10_v5.1	-	1046	0.0410255	7.57068
Tb927.10.4850	blue	hypothetical protein, conserved	Tb927_10_v5.1	-	1657	0.0438149	7.11862
Tb927.10.4860	green	hypothetical protein, conserved	Tb927_10_v5.1	-	1264	0.118224	5.64468
Tb927.10.4870	purple	tRNA-dihydrouridine synthase 2, putative	Tb927_10_v5.1	-	2326	0.220597	4.91167
Tb927.10.4880	pink	hypothetical protein, conserved	Tb927_10_v5.1	-	1046	2.81572	9.31205
Tb927.10.4890	red	zinc-finger of a C2HC-type, putative	Tb927_10_v5.1	-	1034	0.236529	7.82204
Tb927.10.4900	red	TPR-repeat-containing chaperone protein DNAJ, putative	Tb927_10_v5.1	-	2187	0.0938192	7.87591
Tb927.10.4910	lightcyan	mitochondrial carrier protein	Tb927_10_v5.1	-	2280	0.0991208	6.53077
Tb927.10.4920	red	hypothetical protein, conserved	Tb927_10_v5.1	-	1382	0.0594204	6.24084
Tb927.10.4940	green	Nuclear Dbf2-related kinase	Tb927_10_v5.1	-	1344	0.169201	4.342
Tb927.10.4950	yellow	U2 small nuclear ribonucleoprotein 16.5K	Tb927_10_v5.1	-	526	0.142091	4.76331
Tb927.10.4970	pink	hypothetical protein, conserved	Tb927_10_v5.1	+	660	0.251361	6.11939
Tb927.10.4980	red	ubiquitin-like protein DSK2, putative	Tb927_10_v5.1	+	929	0.0623982	7.50557
Tb927.10.5010	black	Elongation factor G1, mitochondrial, putative	Tb927_10_v5.1	+	4221	0.251482	7.9368
Tb927.10.5020	brown	Eukaryotic translation initiation factor 4E type 5	Tb927_10_v5.1	+	692	0.166721	6.60512
Tb927.10.5030	lightyellow	ubiquitin/ribosomal protein S27a, putative	Tb927_10_v5.1	+	522	0.205807	9.49752
Tb927.10.510	green	Present in the outer mitochondrial membrane proteome 19	Tb927_10_v5.1	+	1713	0.739211	3.76359
Tb927.10.5110	green	KREPA4	Tb927_10_v5.1	+	837	0.261525	5.06354
Tb927.10.5120	salmon	KREPA6	Tb927_10_v5.1	+	963	0.218166	6.2149
Tb927.10.5130	blue	Protein C21orf2 homolog, putative	Tb927_10_v5.1	+	893	0.0697734	5.87534
Tb927.10.5140	pink	Mitogen-activated protein kinase 6	Tb927_10_v5.1	+	4945	0.19727	6.49165
Tb927.10.5150	magenta	zinc finger protein family member, putative	Tb927_10_v5.1	+	2470	1.7506	3.32119
Tb927.10.5160	red	hypothetical protein	Tb927_10_v5.1	+	4993	1.9695	2.68566
Tb927.10.5170	magenta	XPC-binding domain containing protein, putative	Tb927_10_v5.1	+	4078	0.141096	7.23677
Tb927.10.520	black	Mitochondrial ATP synthase subunit, putative	Tb927_10_v5.1	+	1897	0.213919	8.70067
Tb927.10.5340	purple	40S ribosomal protein S18, putative	Tb927_10_v5.1	+	561	0.135597	7.36794
Tb927.10.5350	greenyellow	dynein heavy chain, putative	Tb927_10_v5.1	+	12485	0.657479	3.65438
Tb927.10.5390	yellow	hypothetical protein, conserved	Tb927_10_v5.1	+	4574	0.7604	3.96308
Tb927.10.540	green	ATP-dependent RNA helicase SUB2, putative	Tb927_10_v5.1	+	3992	0.707719	5.50579
Tb927.10.5400	greenyellow	hypothetical protein, conserved	Tb927_10_v5.1	+	2332	0.121061	6.45649
Tb927.10.5420	pink	hypothetical protein, conserved	Tb927_10_v5.1	+	4229	0.356305	6.60748
Tb927.10.5430	pink	Flagellar C1a complex subunit C1a-32, putative	Tb927_10_v5.1	+	1317	0.111929	7.41383
Tb927.10.5440	lightyellow	RNA editing endoribonuclease	Tb927_10_v5.1	+	1649	0.0485379	6.13632
Tb927.10.5450	salmon	ISWI complex protein	Tb927_10_v5.1	+	3804	0.113086	6.26059
Tb927.10.5460	cyan	60S ribosomal protein L24, putative	Tb927_10_v5.1	+	555	0.293876	4.63864
Tb927.10.5480	purple	60S ribosomal protein L24, putative	Tb927_10_v5.1	+	531	0.18989	7.50571
Tb927.10.5490	grey	predicted HORMA domain protein	Tb927_10_v5.1	+	1625	0.0335428	5.64839
Tb927.10.550	red	hypothetical protein, conserved	Tb927_10_v5.1	+	1164	0.508709	6.11035
Tb927.10.5500	black	NADH-ubiquinone oxidoreductase complex I subunit, putative	Tb927_10_v5.1	+	1957	0.0600815	8.20386
Tb927.10.5510	tan	endonuclease/exonuclease/phosphatase, putative	Tb927_10_v5.1	+	1974	0.116259	5.8929
Tb927.10.5520	black	AmmeMemoRadiSam system protein B, putative	Tb927_10_v5.1	+	2040	0.128204	7.04007
Tb927.10.5530	lightyellow	hypothetical protein, conserved	Tb927_10_v5.1	+	2697	0.126464	6.30721
Tb927.10.5540	green	hypothetical protein, conserved	Tb927_10_v5.1	+	1584	0.0445947	6.02879
Tb927.10.5550	darkgreen	hypothetical protein, conserved	Tb927_10_v5.1	+	768	0.068143	8.01281
Tb927.10.5560	purple	GPI alpha-mannosyltransferase III	Tb927_10_v5.1	+	2009	0.149162	6.17336
Tb927.10.5570	green	hypothetical protein, conserved	Tb927_10_v5.1	+	876	0.168829	5.20174
Tb927.10.5580	pink	hypothetical protein, conserved	Tb927_10_v5.1	+	1792	0.109432	7.09781
Tb927.10.5590	yellow	protein phosphatase 2C, putative	Tb927_10_v5.1	+	2258	0.0301678	7.19981
Tb927.10.560	black	40S ribosomal proteins S11, putative	Tb927_10_v5.1	+	848	0.503245	10.0899
Tb927.10.5600	red	hypothetical protein, conserved	Tb927_10_v5.1	+	2120	0.15454	5.45158
Tb927.10.5610	lightyellow	40S ribosomal protein S9, putative	Tb927_10_v5.1	+	646	0.262158	9.88416
Tb927.10.5630	green	hypothetical protein, conserved	Tb927_10_v5.1	+	794	0.364508	3.76068
Tb927.10.5640	turquoise	Gem-associated protein 2, putative	Tb927_10_v5.1	+	2565	0.0225945	6.97772
Tb927.10.5650	yellow	hypothetical protein, conserved	Tb927_10_v5.1	+	835	0.038504	5.58611
Tb927.10.5660	brown	heat shock protein, putative	Tb927_10_v5.1	+	1067	0.0358271	5.83512
Tb927.10.5670	pink	N-acetyltransferase subunit Nat1, putative	Tb927_10_v5.1	+	2694	0.329122	7.48989
Tb927.10.5680	green	procyclin-associated gene 1 (PAG1) protein, putative	Tb927_10_v5.1	+	1198	0.799367	3.94949
Tb927.10.5690	cyan	procyclin-associated gene 2 (PAG2) protein, putative	Tb927_10_v5.1	+	1169	0.650344	3.74153
Tb927.10.570	lightgreen	Sec8 exocyst complex component specific domain containing protein, putative	Tb927_10_v5.1	+	5160	0.323919	4.98984
Tb927.10.5700	turquoise	Enriched in surface-labeled proteome protein 3	Tb927_10_v5.1	+	715	1.12284	3.46472
Tb927.10.5710	blue	hypothetical protein, conserved	Tb927_10_v5.1	+	703	2.49615	3.80884
Tb927.10.5740	pink	Protein of unknown function (DUF778), putative	Tb927_10_v5.1	-	727	0.298154	5.21712
Tb927.10.5750	blue	Extradiol ring-cleavage dioxygenase, putative	Tb927_10_v5.1	-	1418	0.239112	5.46812
Tb927.10.5760	black	adenylate kinase, putative	Tb927_10_v5.1	-	831	1.8633	6.45239
Tb927.10.5770	yellow	Valosin-containing protein	Tb927_10_v5.1	-	2736	1.271	5.47652
Tb927.10.5780	pink	amino acid tansporter, putative	Tb927_10_v5.1	-	1960	0.196108	6.6646
Tb927.10.5790	yellow	hypothetical protein, conserved	Tb927_10_v5.1	-	1862	0.043151	7.0506
Tb927.10.580	blue	hypothetical protein, conserved	Tb927_10_v5.1	+	1083	0.296708	5.59462
Tb927.10.5800	red	hypothetical protein, conserved	Tb927_10_v5.1	-	507	0.109275	4.31412
Tb927.10.5810	grey60	The ARF-like 2 binding protein BART, putative	Tb927_10_v5.1	-	2410	0.241811	6.98703
Tb927.10.5820	yellow	predicted RanGDP binding protein	Tb927_10_v5.1	-	3436	0.0381653	7.20452
Tb927.10.5830	purple	hypothetical protein, conserved	Tb927_10_v5.1	-	1957	0.0257325	6.80195
Tb927.10.5840	brown	translation elongation factor 1-beta, putative	Tb927_10_v5.1	-	1126	0.072602	8.86818
Tb927.10.5850	pink	N-terminal region of Chorein, a TM vesicle-mediated sorter, putative	Tb927_10_v5.1	-	14533	0.205804	8.36014
Tb927.10.5860	darkgreen	hypothetical protein, conserved	Tb927_10_v5.1	-	858	0.129234	7.60869
Tb927.10.5870	black	Flagellum attachment zone protein 25	Tb927_10_v5.1	-	2173	0.14695	7.3591
Tb927.10.5880	greenyellow	Proteophosphoglycan, putative	Tb927_10_v5.1	-	3973	0.167708	8.0368
Tb927.10.5890	magenta	Galactose oxidase, central domain containing protein, putative	Tb927_10_v5.1	-	2785	0.0584396	7.52553
Tb927.10.5900	blue	hypothetical protein, conserved	Tb927_10_v5.1	-	1582	0.149627	7.4766
Tb927.10.5910	blue	Basal body protein	Tb927_10_v5.1	-	2548	0.0360841	6.61581
Tb927.10.5920	yellow	hypothetical protein, conserved	Tb927_10_v5.1	-	3034	0.0980861	6.07476
Tb927.10.5930	darkturquoise	NEK family Serine/threonine-protein kinase, putative	Tb927_10_v5.1	-	2753	0.207589	6.00114
Tb927.10.5940	tan	NEK family Serine/threonine-protein kinase, putative	Tb927_10_v5.1	-	1732	1.34819	5.91882
Tb927.10.5950	magenta	Serine/threonine-protein kinase NEK17, putative	Tb927_10_v5.1	-	1508	0.473714	5.73505
Tb927.10.600	lightgreen	Mitochondrial ribosomal protein L29	Tb927_10_v5.1	+	1795	0.108089	5.37182
Tb927.10.6070	royalblue	universal minicircle sequence binding protein 1	Tb927_10_v5.1	-	1034	0.590996	4.06106
Tb927.10.610	pink	hypothetical protein, conserved	Tb927_10_v5.1	+	2242	0.583514	7.04625
Tb927.10.6150	pink	neurobeachin/beige protein, putative	Tb927_10_v5.1	-	10048	0.32914	6.38836
Tb927.10.6160	blue	Sec34-like family, putative	Tb927_10_v5.1	-	2587	0.220764	6.21987
Tb927.10.6170	grey60	hypothetical protein, conserved	Tb927_10_v5.1	-	5586	0.142626	6.89321
Tb927.10.6180	black	FLA1-like protein	Tb927_10_v5.1	-	1659	0.190812	6.29779
Tb927.10.6190	lightgreen	aldehyde dehydrogenase, putative	Tb927_10_v5.1	-	1755	0.0239407	6.23772
Tb927.10.620	magenta	hypothetical protein, conserved	Tb927_10_v5.1	+	3012	0.19785	7.49813
Tb927.10.6200	pink	hypothetical protein, conserved	Tb927_10_v5.1	-	740	3.23473	8.62268
Tb927.10.6210	red	TPR repeat, putative	Tb927_10_v5.1	-	2884	0.0570674	8.55921
Tb927.10.6220	black	5'-3' exoribonuclease D	Tb927_10_v5.1	-	2888	0.0845581	6.87239
Tb927.10.6230	grey60	MORN repeat containing protein	Tb927_10_v5.1	-	3078	0.146412	5.85928
Tb927.10.6240	turquoise	ras-like small GTPase, putative	Tb927_10_v5.1	-	1220	0.0993526	6.96772
Tb927.10.6260	orange	ATP-dependent DEAD/H RNA helicase, putative	Tb927_10_v5.1	-	1899	0.226527	5.63625
Tb927.10.6280	magenta	N-terminal glutamine amidase, putative	Tb927_10_v5.1	-	780	0.193833	3.69222
Tb927.10.630	yellow	hypothetical protein, conserved	Tb927_10_v5.1	+	2114	0.0883579	4.92164
Tb927.10.6360	tan	FAZ-tip-localizing protein required for cytokinesis	Tb927_10_v5.1	-	1495	0.125302	6.35192
Tb927.10.6370	midnightblue	60S ribosomal proteins L37, putative	Tb927_10_v5.1	-	387	0.208449	8.73134
Tb927.10.6380	purple	ring finger containing protein	Tb927_10_v5.1	-	1587	0.0696873	6.5758
Tb927.10.6390	yellow	hypothetical protein, conserved	Tb927_10_v5.1	-	1030	0.0951722	4.90661
Tb927.10.640	pink	arginine N-methyltransferase, type II	Tb927_10_v5.1	+	2771	0.151189	6.60677
Tb927.10.6400	green	chaperonin HSP60, mitochondrial precursor	Tb927_10_v5.1	-	1945	0.482616	5.54505
Tb927.10.6410	yellow	DNA mismatch repair protein MSH6, putative	Tb927_10_v5.1	-	3776	0.0896804	7.18182
Tb927.10.6430	darkred	hypothetical protein	Tb927_10_v5.1	+	1891	0.593981	3.42295
Tb927.10.6440	lightyellow	phosphomannomutase	Tb927_10_v5.1	+	950	0.066986	6.87819
Tb927.10.6450	turquoise	2OG-Fe(II) oxygenase superfamily, putative	Tb927_10_v5.1	+	932	0.323315	5.48227
Tb927.10.6460	yellow	protein phosphatase 2B, putative	Tb927_10_v5.1	+	1260	0.04408	6.4728
Tb927.10.6470	black	hypothetical protein	Tb927_10_v5.1	+	3140	0.21628	5.31182
Tb927.10.6480	turquoise	hypothetical protein, conserved	Tb927_10_v5.1	+	1546	0.197118	5.43858
Tb927.10.6490	yellow	KIAA1430 homologue, putative	Tb927_10_v5.1	+	844	0.0493749	8.23476
Tb927.10.650	red	Component of motile flagella 17	Tb927_10_v5.1	+	1173	0.279625	6.97967
Tb927.10.6500	blue	amino acid transporter, putative	Tb927_10_v5.1	+	2005	0.0793349	5.77986
Tb927.10.6510	purple	chaperonin HSP60, mitochondrial precursor	Tb927_10_v5.1	+	1974	0.266537	5.28181
Tb927.10.6520	red	hypothetical protein, conserved	Tb927_10_v5.1	+	1848	0.215024	4.95428
Tb927.10.6530	blue	dolichyl-P-Man:GDP-Man5GlcNAc2-PP-dolichyl alpha-1,3-mannosyltransferase, putative	Tb927_10_v5.1	+	1265	0.0583602	5.76786
Tb927.10.6540	black	kinetoplastid-specific phospho-protein phosphatase, putative	Tb927_10_v5.1	+	2154	0.124926	5.39107
Tb927.10.6560	brown	Protein of unknown function DUF72, putative	Tb927_10_v5.1	+	1544	0.0526642	5.71078
Tb927.10.6580	royalblue	hypothetical protein	Tb927_10_v5.1	+	3997	0.0930679	7.3001
Tb927.10.6590	black	hypothetical protein, conserved	Tb927_10_v5.1	+	3283	0.205649	6.51233
Tb927.10.6600	green	hypothetical protein, conserved	Tb927_10_v5.1	+	1752	0.106277	4.41705
Tb927.10.6610	yellow	chaperone protein DnaJ, putative	Tb927_10_v5.1	+	1232	0.0411196	6.64518
Tb927.10.6620	darkturquoise	hypothetical protein, conserved	Tb927_10_v5.1	+	1642	0.118768	5.0518
Tb927.10.6630	lightcyan	ATP-dependent RNA helicase DBP2A, putative	Tb927_10_v5.1	+	1707	0.0889926	5.82564
Tb927.10.6640	brown	transmembrane emp24 domain-containing protein	Tb927_10_v5.1	+	762	0.372927	6.43236
Tb927.10.6650	tan	G10 protein homologue, putative	Tb927_10_v5.1	+	1746	0.0847333	6.53338
Tb927.10.6680	lightgreen	member of the NOL1/NOP2/sun family of proteins	Tb927_10_v5.1	+	2581	0.0326657	6.51192
Tb927.10.6690	blue	protein tyrosine phosphatase 1	Tb927_10_v5.1	+	1362	0.0525484	6.79076
Tb927.10.6700	yellow	Kinetochore interacting protein 3	Tb927_10_v5.1	+	1925	0.642052	3.25383
Tb927.10.6710	blue	hypothetical protein, conserved	Tb927_10_v5.1	+	1211	0.0982446	6.20049
Tb927.10.6730	pink	Plasma-membrane choline transporter, putative	Tb927_10_v5.1	+	2022	0.0482158	6.87053
Tb927.10.6740	cyan	Plasma-membrane choline transporter, putative	Tb927_10_v5.1	+	2004	0.675423	5.34331
Tb927.10.6750	turquoise	Plasma-membrane choline transporter, putative	Tb927_10_v5.1	+	2042	0.237356	6.04766
Tb927.10.6770	yellow	BRCA1 C Terminus (BRCT) domain containing protein, putative	Tb927_10_v5.1	+	1397	0.128195	4.75757
Tb927.10.6780	yellow	vacuolar protein sorting-associated protein 45, putative	Tb927_10_v5.1	+	2037	0.564651	3.25937
Tb927.10.6790	grey60	Gamma-tubulin complex component 3-like protein	Tb927_10_v5.1	+	5230	0.191772	6.8909
Tb927.10.680	yellow	Protein of unknown function (DUF971), putative	Tb927_10_v5.1	+	1048	0.0712069	6.88299
Tb927.10.6800	turquoise	developmentally regulated GTP-binding protein, putative	Tb927_10_v5.1	+	1599	0.218299	6.87212
Tb927.10.6810	green	guanylate kinase, putative	Tb927_10_v5.1	+	1853	0.132951	6.61672
Tb927.10.6820	midnightblue	hypothetical protein, conserved	Tb927_10_v5.1	+	1012	0.0497127	5.95894
Tb927.10.6840	yellow	hypothetical protein, conserved	Tb927_10_v5.1	+	1279	0.0900227	4.54294
Tb927.10.6850	midnightblue	Mitochondrial ribosomal protein S18, putative	Tb927_10_v5.1	+	1079	0.0907265	7.2396
Tb927.10.6860	turquoise	endonuclease v	Tb927_10_v5.1	+	1440	0.114239	6.24516
Tb927.10.6870	tan	short-chain dehydrogenase, putative	Tb927_10_v5.1	+	1149	0.29877	4.95233
Tb927.10.690	green	palmitoyl acyltransferase 3, putative	Tb927_10_v5.1	+	1063	0.0573355	6.28879
Tb927.10.6960	blue	hypothetical protein, conserved	Tb927_10_v5.1	+	1100	0.232599	4.88074
Tb927.10.6980	yellow	caltractin, putative	Tb927_10_v5.1	+	564	0.0340104	6.56275
Tb927.10.6990	turquoise	hypothetical protein, conserved	Tb927_10_v5.1	+	1744	0.0681546	6.87893
Tb927.10.700	blue	hypothetical protein, conserved	Tb927_10_v5.1	+	1347	0.104839	6.6519
Tb927.10.7000	darkturquoise	hypothetical protein, conserved	Tb927_10_v5.1	+	1133	0.419669	6.37484
Tb927.10.7020	darkgreen	acid phosphatase, putative	Tb927_10_v5.1	+	1291	0.757602	4.39609
Tb927.10.7030	midnightblue	hypothetical protein, conserved	Tb927_10_v5.1	+	1591	0.0972129	6.37169
Tb927.10.7040	tan	hypothetical protein, conserved	Tb927_10_v5.1	+	2324	0.251359	7.30219
Tb927.10.7050	red	chromatin assembly factor 1 subunit B, putative	Tb927_10_v5.1	+	1672	0.255365	5.89195
Tb927.10.7060	grey60	Nucleoporin NUP96	Tb927_10_v5.1	+	3240	0.0503759	7.08341
Tb927.10.7080	red	ATP-dependent DEAD/H RNA helicase, putative	Tb927_10_v5.1	+	2187	0.0528215	6.51005
Tb927.10.7090	turquoise	Alternative oxidase, mitochondrial	Tb927_10_v5.1	+	3894	3.58877	6.9363
Tb927.10.7110	turquoise	Myo-inositol 1-phosphate synthase	Tb927_10_v5.1	+	2244	0.114757	7.39529
Tb927.10.7120	blue	hypothetical protein, conserved	Tb927_10_v5.1	+	1241	0.311493	6.47597
Tb927.10.7130	lightcyan	hypothetical protein, conserved	Tb927_10_v5.1	+	2617	0.0424003	6.16884
Tb927.10.7140	turquoise	membrane-bound acid phosphatase 2	Tb927_10_v5.1	+	1853	0.682089	6.81355
Tb927.10.7170	orange	hypothetical protein	Tb927_10_v5.1	-	1112	0.522747	3.57738
Tb927.10.7180	pink	cysteine-rich, acidic integral membrane protein precursor	Tb927_10_v5.1	-	3578	2.2643	8.72858
Tb927.10.7190	white	D-tyrosyl-tRNA deacylase, putative	Tb927_10_v5.1	-	823	0.123668	6.00718
Tb927.10.720	lightgreen	Flagellum attachment zone protein 24	Tb927_10_v5.1	+	4502	0.143015	7.17771
Tb927.10.7200	lightgreen	TPR repeat, putative	Tb927_10_v5.1	-	3177	0.238722	5.05671
Tb927.10.7210	black	Flagellum attachment zone protein 17	Tb927_10_v5.1	-	748	1.34671	2.86344
Tb927.10.7220	grey	hypothetical protein, conserved	Tb927_10_v5.1	-	1744	0.0243572	5.2739
Tb927.10.7230	lightcyan	Flagellar Member 1	Tb927_10_v5.1	-	8439	0.245826	7.80723
Tb927.10.7240	red	kinetoplastid kinetochore protein 14	Tb927_10_v5.1	-	2422	0.123748	7.16227
Tb927.10.7250	turquoise	hypothetical protein, conserved	Tb927_10_v5.1	-	1683	0.103118	6.65687
Tb927.10.7270	red	hypothetical protein, conserved	Tb927_10_v5.1	-	2075	0.373114	6.24149
Tb927.10.7280	lightcyan	pre-mRNA splicing factor ATP-dependent RNA helicase, putative	Tb927_10_v5.1	-	3347	0.029147	6.93597
Tb927.10.7290	black	Flagellar Member 2	Tb927_10_v5.1	-	3602	0.0996717	7.9875
Tb927.10.730	purple	ATP synthase, putative	Tb927_10_v5.1	+	2959	0.0456357	6.26913
Tb927.10.7300	midnightblue	hypothetical protein, conserved	Tb927_10_v5.1	-	766	0.154728	5.78732
Tb927.10.7310	salmon	terminal uridylyltransferase 3, putative	Tb927_10_v5.1	-	2701	0.0400153	6.68143
Tb927.10.7320	turquoise	hypothetical protein, conserved	Tb927_10_v5.1	-	770	0.29592	5.9177
Tb927.10.7330	purple	40S ribosomal protein S24E, putative	Tb927_10_v5.1	-	532	0.304274	7.88417
Tb927.10.7340	purple	40S ribosomal protein S24E, putative	Tb927_10_v5.1	-	495	0.153363	8.46629
Tb927.10.7350	darkorange	hypothetical protein, conserved	Tb927_10_v5.1	-	5725	0.216083	7.63617
Tb927.10.7360	turquoise	ATP-binding cassette protein, putative	Tb927_10_v5.1	-	2699	0.155529	6.02353
Tb927.10.7370	lightyellow	hypothetical protein, conserved	Tb927_10_v5.1	-	2291	0.0729862	5.94653
Tb927.10.7375	cyan	hypothetical protein	Tb927_10_v5.1	-	260	0.179656	4.51977
Tb927.10.7380	blue	LSU ribosomal protein, mitochondrial, putative	Tb927_10_v5.1	-	1584	0.019252	6.73092
Tb927.10.7390	red	PHF5-like protein, putative	Tb927_10_v5.1	-	398	0.0675454	5.63615
Tb927.10.740	red	structural maintenance of chromosome 4, putative	Tb927_10_v5.1	+	4508	0.294836	7.09555
Tb927.10.7400	green	predicted zinc finger protein	Tb927_10_v5.1	-	1721	0.164683	5.98713
Tb927.10.7410	greenyellow	succinyl-CoA ligase [GDP-forming] beta-chain, putative	Tb927_10_v5.1	-	2455	0.12215	8.98459
Tb927.10.7420	yellow	bromodomain factor 2 protein, putative	Tb927_10_v5.1	-	864	0.0785306	5.12264
Tb927.10.7430	yellow	GTP-binding protein, putative	Tb927_10_v5.1	-	1466	0.0581456	5.80048
Tb927.10.7440	green	ATP-dependent RNA helicase MTR4	Tb927_10_v5.1	-	2880	0.0313498	7.04817
Tb927.10.7450	turquoise	Ribosomal RNA processing protein 41A	Tb927_10_v5.1	-	801	0.307079	5.17477
Tb927.10.7460	green	hypothetical protein	Tb927_10_v5.1	-	601	0.280751	4.12856
Tb927.10.7470	brown	RNA-binding protein, putative	Tb927_10_v5.1	-	380	0.158027	5.25551
Tb927.10.7480	black	hypothetical protein, conserved	Tb927_10_v5.1	-	641	0.261446	6.39679
Tb927.10.7490	turquoise	cullin 2, putative	Tb927_10_v5.1	-	2153	0.0301866	6.61276
Tb927.10.750	cyan	hypothetical protein, conserved	Tb927_10_v5.1	+	1422	0.355147	3.64233
Tb927.10.7500	lightyellow	fibrillarin	Tb927_10_v5.1	-	1105	0.40514	6.28248
Tb927.10.7510	cyan	chromatin binding protein, putative	Tb927_10_v5.1	-	1641	0.0456187	5.77748
Tb927.10.7520	yellow	folylpolyglutamate synthase, putative	Tb927_10_v5.1	-	1687	0.0531476	5.66115
Tb927.10.7540	black	VRR-NUC domain containing protein, putative	Tb927_10_v5.1	-	3091	0.273698	5.42404
Tb927.10.7570	purple	dihydrolipoamide acetyltransferase E2 subunit, putative	Tb927_10_v5.1	-	1394	0.526779	7.75546
Tb927.10.7580	brown	hypothetical protein, conserved	Tb927_10_v5.1	-	3044	0.0485202	6.77618
Tb927.10.7590	green	hypothetical protein, conserved	Tb927_10_v5.1	-	934	0.496219	5.79243
Tb927.10.760	black	hypothetical protein, conserved	Tb927_10_v5.1	+	1628	0.283139	5.62227
Tb927.10.7600	brown	Centrosomal protein POC5, putative	Tb927_10_v5.1	-	1116	0.0576619	6.46733
Tb927.10.7610	greenyellow	NADH-ubiquinone oxidoreductase complex I subunit, putative	Tb927_10_v5.1	-	5073	0.109531	7.37061
Tb927.10.7620	darkorange	mitochondrial ATP-dependent zinc metallopeptidase, putative	Tb927_10_v5.1	-	2080	0.0500506	7.25079
Tb927.10.7630	pink	transportin2- like protein	Tb927_10_v5.1	-	3122	0.0453577	7.15004
Tb927.10.7670	tan	Protein of unknown function (DUF2962), putative	Tb927_10_v5.1	-	849	0.0704441	6.49356
Tb927.10.7680	royalblue	GTPase activating protein, putative	Tb927_10_v5.1	-	1599	0.0229277	7.28392
Tb927.10.7690	darkorange	Component of motile flagella 4	Tb927_10_v5.1	-	2215	0.062886	7.33208
Tb927.10.770	green	RF-1 domain containing protein, putative	Tb927_10_v5.1	+	2599	0.11146	6.23038
Tb927.10.7700	pink	ATP-binding cassette protein subfamily G	Tb927_10_v5.1	-	2127	0.351797	7.8298
Tb927.10.7710	red	40S ribosomal protein S8, putative	Tb927_10_v5.1	-	895	0.406718	3.96367
Tb927.10.7740	lightgreen	protein transport protein SEC23	Tb927_10_v5.1	-	2841	0.0390322	7.15807
Tb927.10.7750	cyan	hypothetical protein, conserved	Tb927_10_v5.1	-	858	0.16345	5.42489
Tb927.10.7760	blue	hypothetical protein, conserved	Tb927_10_v5.1	-	660	0.248973	5.91665
Tb927.10.7770	blue	hypothetical protein	Tb927_10_v5.1	-	1682	0.19176	6.21793
Tb927.10.7780	red	Mitogen-activated protein kinase KFR1	Tb927_10_v5.1	-	1070	0.119361	6.72624
Tb927.10.7790	tan	ubiquitin fusion degradation protein, putative	Tb927_10_v5.1	-	1114	0.084456	7.47378
Tb927.10.780	brown	Ring finger domain containing protein, putative	Tb927_10_v5.1	+	1719	0.574008	7.79555
Tb927.10.7800	turquoise	cop9 signalosome complex subunit, putative	Tb927_10_v5.1	-	1742	0.121836	7.20856
Tb927.10.7810	grey60	Pre-rRNA-processing protein ESF1, putative	Tb927_10_v5.1	-	2334	0.144703	6.06737
Tb927.10.7830	magenta	hypothetical protein, conserved	Tb927_10_v5.1	-	1544	0.0811722	6.49329
Tb927.10.7840	turquoise	hypothetical protein, conserved	Tb927_10_v5.1	-	1013	0.1032	7.33145
Tb927.10.7850	blue	protein-L-isoaspartate, putative	Tb927_10_v5.1	-	986	0.201939	7.27508
Tb927.10.7860	purple	hypothetical protein, conserved	Tb927_10_v5.1	-	1973	0.0394621	8.20702
Tb927.10.7890	grey60	hypothetical protein, conserved	Tb927_10_v5.1	-	2247	0.113972	6.1688
Tb927.10.790	orange	vesicle-associated membrane protein, putative	Tb927_10_v5.1	+	1753	0.0738691	7.38936
Tb927.10.7900	yellow	hypothetical protein, conserved	Tb927_10_v5.1	-	1326	0.0396194	6.50305
Tb927.10.7910	green	RNA editing complex protein, putative	Tb927_10_v5.1	-	596	0.441859	4.14296
Tb927.10.7920	red	hypothetical protein, conserved	Tb927_10_v5.1	-	1193	0.270625	4.48707
Tb927.10.7925	turquoise	hypothetical protein	Tb927_10_v5.1	-	578	0.482273	4.35113
Tb927.10.7930	salmon	2,3-bisphosphoglycerate-independent phosphoglycerate mutase	Tb927_10_v5.1	-	2578	0.0899128	8.2983
Tb927.10.7940	green	methyltransferase, putative	Tb927_10_v5.1	-	1143	0.107842	6.0609
Tb927.10.7960	red	hypothetical protein, conserved	Tb927_10_v5.1	-	602	0.159323	6.21511
Tb927.10.7970	turquoise	Organic solute transporter Ostalpha, putative	Tb927_10_v5.1	-	1264	0.358466	6.04397
Tb927.10.7980	turquoise	hypothetical protein, conserved	Tb927_10_v5.1	-	1519	0.216926	6.90599
Tb927.10.7985	midnightblue	hypothetical protein	Tb927_10_v5.1	-	313	0.276442	6.08093
Tb927.10.7990	red	replication factor C subunit 3, putative	Tb927_10_v5.1	-	1194	0.188222	7.25626
Tb927.10.800	pink	hypothetical protein, conserved	Tb927_10_v5.1	+	2572	0.024655	7.39795
Tb927.10.8000	darkred	hypothetical protein, conserved	Tb927_10_v5.1	-	4960	0.0372243	7.82291
Tb927.10.8010	turquoise	hypothetical protein, conserved	Tb927_10_v5.1	-	737	0.176245	6.21708
Tb927.10.8020	white	prolyl endopeptidase	Tb927_10_v5.1	-	2436	0.0918009	7.74317
Tb927.10.8030	salmon	Mitochondrial ATP synthase subunit 5	Tb927_10_v5.1	-	786	0.506205	4.02061
Tb927.10.8040	blue	beta adaptin, putative	Tb927_10_v5.1	-	2541	0.293146	7.76628
Tb927.10.8050	black	TFIIF-stimulated CTD phosphatase, putative	Tb927_10_v5.1	-	2830	1.31023	8.91888
Tb927.10.8060	green	SET domain containing protein, putative	Tb927_10_v5.1	-	1532	0.0973839	6.60248
Tb927.10.8070	blue	ATPase, putative	Tb927_10_v5.1	-	1728	0.855746	7.29095
Tb927.10.8080	red	Uncharacterized conserved protein (DUF2042), putative	Tb927_10_v5.1	-	2379	0.141668	6.73408
Tb927.10.8090	brown	hypothetical protein, conserved	Tb927_10_v5.1	-	739	0.0881344	6.77232
Tb927.10.810	white	Pentatricopeptide repeat protein (PPR), putative	Tb927_10_v5.1	+	2877	0.326107	6.03721
Tb927.10.8100	cyan	hypothetical protein, conserved	Tb927_10_v5.1	-	1137	0.131119	5.58072
Tb927.10.8110	turquoise	Protein of unknown function (DUF2453), putative	Tb927_10_v5.1	-	1120	0.0789299	6.84568
Tb927.10.8115	yellow	hypothetical protein	Tb927_10_v5.1	-	225	0.266149	4.9204
Tb927.10.8130	blue	hypothetical protein, conserved	Tb927_10_v5.1	-	1235	0.35726	5.97831
Tb927.10.8140	turquoise	EVE domain containing protein, putative	Tb927_10_v5.1	-	721	0.298017	6.31241
Tb927.10.8150	cyan	Bromodomain factor 1	Tb927_10_v5.1	-	1252	0.0509352	6.9842
Tb927.10.8160	brown	hypothetical protein, conserved	Tb927_10_v5.1	-	364	0.0968888	6.15435
Tb927.10.8170	yellow	Nucleoporin NUP144	Tb927_10_v5.1	-	4137	0.0590445	7.05914
Tb927.10.8180	yellow	hypothetical protein, conserved	Tb927_10_v5.1	-	3657	0.0551673	7.25558
Tb927.10.8190	black	T-complex protein 1, theta subunit, putative	Tb927_10_v5.1	-	1897	0.0883787	8.80564
Tb927.10.820	grey60	hypothetical protein, conserved	Tb927_10_v5.1	+	2336	0.0315332	7.53077
Tb927.10.8200	pink	Ribosomal protein L1p/L10e family, putative	Tb927_10_v5.1	-	942	0.0916406	6.94513
Tb927.10.8210	greenyellow	KREPA2	Tb927_10_v5.1	-	1767	0.0428462	6.68988
Tb927.10.8220	green	hypothetical protein, conserved	Tb927_10_v5.1	-	1372	0.215109	4.80409
Tb927.10.8230	turquoise	protein disulfide isomerase 2	Tb927_10_v5.1	-	1891	0.501345	6.55874
Tb927.10.8240	tan	hypothetical protein, conserved	Tb927_10_v5.1	-	1203	0.528942	7.08935
Tb927.10.830	black	adenylate kinase, putative	Tb927_10_v5.1	+	1930	0.120962	7.86121
Tb927.10.8300	tan	U1A small nuclear ribonucleoprotein	Tb927_10_v5.1	-	533	0.0931107	4.29132
Tb927.10.8310	yellow	histone acetyltransferase	Tb927_10_v5.1	-	958	0.0780633	6.01357
Tb927.10.8320	pink	cytochrome oxidase subunit IX, putative	Tb927_10_v5.1	-	768	1.43577	7.78692
Tb927.10.8370	blue	hypothetical protein, conserved	Tb927_10_v5.1	+	608	0.157712	5.1226
Tb927.10.8375	yellow	hypothetical protein	Tb927_10_v5.1	+	396	0.0663616	7.31771
Tb927.10.8380	brown	hypothetical protein, conserved	Tb927_10_v5.1	+	645	0.12366	5.43237
Tb927.10.8390	darkorange	Concanavalin A-like lectin/glucanases superfamily/SPRY domain/HECT-domain (ubiquitin-transferase), putative	Tb927_10_v5.1	+	11166	0.131681	7.45713
Tb927.10.840	lightcyan	Flagellum attachment zone protein 6	Tb927_10_v5.1	+	6790	0.275137	6.56045
Tb927.10.8400	tan	legume-like lectin, putative	Tb927_10_v5.1	+	893	0.352534	7.46433
Tb927.10.8410	black	hypothetical protein, conserved	Tb927_10_v5.1	+	1679	0.11264	7.10143
Tb927.10.8420	salmon	Phosphatidylinositol 3-kinase tor1	Tb927_10_v5.1	+	7895	0.124725	7.68826
Tb927.10.850	grey60	hook complex protein, conserved	Tb927_10_v5.1	+	4692	0.132881	6.60781
Tb927.10.8530	black	glucose transporter 2A	Tb927_10_v5.1	+	2335	2.85681	3.41511
Tb927.10.8540	brown	chaperone protein DnaJ, putative	Tb927_10_v5.1	+	1666	0.0101293	7.55115
Tb927.10.8560	white	small GTPase, putative	Tb927_10_v5.1	+	1356	0.143498	5.52791
Tb927.10.8570	cyan	hypothetical protein, conserved	Tb927_10_v5.1	+	2293	0.0835254	6.68285
Tb927.10.8580	red	ADP-ribosylation factor-like protein 3b, putative	Tb927_10_v5.1	+	943	0.207578	6.91208
Tb927.10.8585	turquoise	hypothetical protein	Tb927_10_v5.1	+	630	0.235801	5.03646
Tb927.10.8590	greenyellow	flagellum transition zone component	Tb927_10_v5.1	+	3873	0.554711	4.25264
Tb927.10.8600	cyan	Vps54-like protein, putative	Tb927_10_v5.1	+	4112	0.473049	5.50855
Tb927.10.8610	salmon	hypothetical protein, conserved	Tb927_10_v5.1	+	2747	0.0965618	6.38213
Tb927.10.8620	purple	hypothetical protein, conserved	Tb927_10_v5.1	+	713	0.130244	5.80428
Tb927.10.8630	green	Sucrase/ferredoxin-like, putative	Tb927_10_v5.1	+	935	0.278612	6.65489
Tb927.10.8640	yellow	Galactose oxidase, central domain containing protein, putative	Tb927_10_v5.1	+	1304	0.0615991	5.28472
Tb927.10.8650	turquoise	ran binding protein, putative	Tb927_10_v5.1	+	1224	0.299078	4.82103
Tb927.10.8660	turquoise	Fis1 C-terminal tetratricopeptide repeat, putative	Tb927_10_v5.1	+	1117	0.338844	5.46862
Tb927.10.8670	turquoise	hypothetical protein, conserved	Tb927_10_v5.1	+	949	0.366717	5.59029
Tb927.10.8680	brown	hypothetical protein, conserved	Tb927_10_v5.1	+	1437	0.0924834	5.76636
Tb927.10.8690	midnightblue	TIGR00269 family protein, putative	Tb927_10_v5.1	+	2028	0.134752	5.93517
Tb927.10.870	lightcyan	Furrow 1 protein	Tb927_10_v5.1	+	4591	0.0802449	7.12564
Tb927.10.8700	blue	selenoprotein, putative	Tb927_10_v5.1	+	484	0.155312	5.27958
Tb927.10.8710	tan	centrin-3	Tb927_10_v5.1	+	1236	0.273479	6.64633
Tb927.10.8720	lightcyan	CCR4-NOT transcription complex subunit 10, putative	Tb927_10_v5.1	+	3035	0.0632922	7.79804
Tb927.10.8730	darkgreen	ABC1 family, putative	Tb927_10_v5.1	+	1775	0.521678	7.43129
Tb927.10.8740	royalblue	hypothetical protein	Tb927_10_v5.1	+	988	0.122835	4.42349
Tb927.10.8770	turquoise	disgorgin, putative	Tb927_10_v5.1	+	1926	0.537854	5.21814
Tb927.10.8780	greenyellow	AAA domain containing protein, putative	Tb927_10_v5.1	+	6602	0.181396	7.60449
Tb927.10.8790	turquoise	OTU-like cysteine protease, putative	Tb927_10_v5.1	+	866	0.116386	5.64373
Tb927.10.880	magenta	thymidine kinase	Tb927_10_v5.1	+	1515	0.902865	7.33605
Tb927.10.8800	tan	SUMO-interacting motif-containing protein	Tb927_10_v5.1	+	1932	1.33275	6.54584
Tb927.10.8810	red	hypothetical protein, conserved	Tb927_10_v5.1	+	2751	0.142107	5.81203
Tb927.10.8820	royalblue	hook complex protein, conserved	Tb927_10_v5.1	+	3684	0.135022	7.62234
Tb927.10.8830	darkgrey	Flagellum attachment zone protein 5	Tb927_10_v5.1	+	4847	0.171829	7.18404
Tb927.10.8840	midnightblue	SUMO-interacting motif-containing protein	Tb927_10_v5.1	+	1147	0.174571	6.03367
Tb927.10.8850	magenta	A distinct subfamily of CDD/CDA-like deaminases, putative	Tb927_10_v5.1	+	2304	0.263702	7.28053
Tb927.10.8860	turquoise	hypothetical protein, conserved	Tb927_10_v5.1	+	1664	0.201408	5.90322
Tb927.10.8870	blue	Myosin-like coiled-coil protein, putative	Tb927_10_v5.1	+	914	0.540295	4.80822
Tb927.10.8880	turquoise	RNA interference factor 4	Tb927_10_v5.1	+	1893	0.65052	4.99945
Tb927.10.8890	greenyellow	kinetoplast DNA-associated protein, putative	Tb927_10_v5.1	+	3205	0.170737	6.09528
Tb927.10.890	darkturquoise	kinesin, putative	Tb927_10_v5.1	+	8819	0.390476	7.60537
Tb927.10.8900	darkturquoise	choline/ethanolamine phosphotransferase (CEPT)	Tb927_10_v5.1	+	3404	0.287862	7.00557
Tb927.10.8910	grey60	Nucleoporin NUP181	Tb927_10_v5.1	+	5534	0.159783	6.28952
Tb927.10.8920	green	ras-like small GTPase, putative	Tb927_10_v5.1	+	1528	1.07842	4.03143
Tb927.10.8930	grey60	paraflagellar rod component, putative	Tb927_10_v5.1	+	3373	0.05193	7.42813
Tb927.10.8940	salmon	flagellum targeting protein kharon1, putative	Tb927_10_v5.1	+	2524	0.204483	10.2349
Tb927.10.8950	red	kinetoplast-associated protein 4 isoform 1	Tb927_10_v5.1	+	493	0.958287	2.75081
Tb927.10.8960	tan	hypothetical protein, conserved	Tb927_10_v5.1	+	1705	0.355037	6.14153
Tb927.10.8970	red	kinetoplast-associated protein 4 isoform 2	Tb927_10_v5.1	+	688	0.854147	4.90485
Tb927.10.8980	red	hypothetical protein, conserved	Tb927_10_v5.1	+	637	0.610272	7.18455
Tb927.10.8990	royalblue	hypothetical protein, conserved	Tb927_10_v5.1	+	1291	0.169663	4.16068
Tb927.10.900	blue	hypothetical protein, conserved	Tb927_10_v5.1	+	710	0.105359	4.84246
Tb927.10.9000	yellow	Mitochondrial processome subunit 2	Tb927_10_v5.1	+	5137	0.175841	6.03751
Tb927.10.9010	midnightblue	leucine-rich repeat protein (LRRP), putative	Tb927_10_v5.1	+	804	0.200102	5.6179
Tb927.10.9020	greenyellow	Gcd10p family, putative	Tb927_10_v5.1	+	1581	0.109903	5.23882
Tb927.10.9040	greenyellow	hypothetical protein, conserved	Tb927_10_v5.1	+	4913	0.214276	5.25017
Tb927.10.9050	pink	pseudouridine synthase TruD, putative	Tb927_10_v5.1	+	2268	0.0672792	6.34316
Tb927.10.9060	red	hypothetical protein, conserved	Tb927_10_v5.1	+	1541	0.127947	6.82735
Tb927.10.9070	cyan	hypothetical protein, conserved	Tb927_10_v5.1	+	1988	0.128678	6.00394
Tb927.10.9080	pink	pteridine transporter, putative	Tb927_10_v5.1	+	2438	1.98694	12.5291
Tb927.10.9090	purple	Cullin binding, putative	Tb927_10_v5.1	+	2099	0.0607517	6.17214
Tb927.10.910	red	DNA repair and recombination helicase protein PIF6	Tb927_10_v5.1	+	2502	0.3956	5.69342
Tb927.10.9110	orange	hypothetical protein, conserved	Tb927_10_v5.1	+	983	0.594764	6.30202
Tb927.10.9120	cyan	hypothetical protein, conserved	Tb927_10_v5.1	+	1626	0.563231	3.76551
Tb927.10.9130	pink	pre-mRNA splicing factor ATP-dependent RNA helicase, putative	Tb927_10_v5.1	+	2394	0.113592	6.38808
Tb927.10.9140	tan	FAD dependent oxidoreductase, putative	Tb927_10_v5.1	+	2044	0.104937	6.40682
Tb927.10.9150	turquoise	hypothetical protein, conserved	Tb927_10_v5.1	+	1279	0.102336	6.79894
Tb927.10.9160	red	Cyclin 12, L-type	Tb927_10_v5.1	+	2267	0.0731413	7.01631
Tb927.10.9170	blue	hypothetical protein, conserved	Tb927_10_v5.1	+	662	0.0502207	6.12043
Tb927.10.9200	green	Nuclease-related domain containing protein, putative	Tb927_10_v5.1	+	5638	0.215525	5.71747
Tb927.10.9210	yellow	hypothetical protein, conserved	Tb927_10_v5.1	+	1700	0.0522512	6.15022
Tb927.10.9220	darkgreen	hypothetical protein, conserved	Tb927_10_v5.1	+	1000	0.174605	8.10422
Tb927.10.9230	yellow	beta adaptin, putative	Tb927_10_v5.1	+	2376	0.0795216	6.68427
Tb927.10.9240	green	Tir chaperone protein (CesT) family, putative	Tb927_10_v5.1	+	1290	0.248461	4.43046
Tb927.10.9250	tan	adenylyl cyclase-associated protein, putative	Tb927_10_v5.1	+	1562	0.177167	7.88841
Tb927.10.9260	black	hypothetical protein, conserved	Tb927_10_v5.1	+	1508	0.137143	7.39097
Tb927.10.9270	red	emp24/gp25L/p24 family/GOLD, putative	Tb927_10_v5.1	+	1781	0.822578	7.39865
Tb927.10.9280	red	hypothetical protein, conserved	Tb927_10_v5.1	+	2916	0.986273	2.92881
Tb927.10.9290	turquoise	Phosphoseryl-tRNA Kinase, putative	Tb927_10_v5.1	+	1535	0.148976	6.30924
Tb927.10.930	darkorange	hypothetical protein, conserved	Tb927_10_v5.1	+	3528	0.161433	5.90558
Tb927.10.9300	blue	adiponectin receptor protein 1	Tb927_10_v5.1	+	1666	0.15579	7.82638
Tb927.10.9310	purple	Haemolysin-III related, putative	Tb927_10_v5.1	+	1222	0.171952	5.98072
Tb927.10.9320	purple	hypothetical protein, conserved	Tb927_10_v5.1	+	1342	0.595	5.10424
Tb927.10.9330	black	hypothetical protein, conserved	Tb927_10_v5.1	+	2202	0.375118	7.09073
Tb927.10.9340	salmon	hypothetical protein	Tb927_10_v5.1	+	1244	0.383306	4.34321
Tb927.10.9350	lightcyan	hypothetical protein, conserved	Tb927_10_v5.1	+	2620	0.0578469	6.57398
Tb927.10.9360	turquoise	L-2-hydroxyglutarate dehydrogenase, mitochondrial, putative	Tb927_10_v5.1	+	2103	0.404694	6.04572
Tb927.10.9370	green	hypothetical protein, conserved	Tb927_10_v5.1	+	1065	0.0637888	6.50873
Tb927.10.9380	turquoise	SEP domain/UBX domain containing protein, putative	Tb927_10_v5.1	+	1940	0.0596567	6.4331
Tb927.10.9390	tan	Macrocin-O-methyltransferase (TylF), putative	Tb927_10_v5.1	+	1127	0.160038	6.22958
Tb927.10.940	blue	hypothetical protein, conserved	Tb927_10_v5.1	+	731	0.0695646	5.39261
Tb927.10.9400	turquoise	splicing factor 1	Tb927_10_v5.1	+	990	0.228837	5.79058
Tb927.10.9410	white	Selenophosphate synthetase 2	Tb927_10_v5.1	+	1426	0.229815	6.31369
Tb927.10.9420	red	mitochondrial chaperone BCS1, putative	Tb927_10_v5.1	+	1687	0.0650264	5.77969
Tb927.10.9430	darkorange	phosphoribosylpyrophosphate synthetase, putative	Tb927_10_v5.1	+	1255	0.028368	7.9926
Tb927.10.9440	black	NADH dehydrogenase	Tb927_10_v5.1	+	3439	0.15248	6.7286
Tb927.10.9445	midnightblue	hypothetical protein	Tb927_10_v5.1	+	355	0.423502	4.15797
Tb927.10.9450	turquoise	invariant surface glycoprotein, putative	Tb927_10_v5.1	+	2788	0.741105	5.34636
Tb927.10.9465	turquoise	hypothetical protein	Tb927_10_v5.1	+	2459	0.098962	5.60356
Tb927.10.950	cyan	hypothetical protein, conserved	Tb927_10_v5.1	+	1427	0.418296	4.84633
Tb927.10.9560	blue	oxidoreductase, putative	Tb927_10_v5.1	+	1050	0.3487	3.39536
Tb927.10.9570	lightgreen	paraflagellar rod component, putative	Tb927_10_v5.1	+	3528	0.137558	6.64789
Tb927.10.9590	green	hypothetical protein, conserved	Tb927_10_v5.1	+	788	0.0615476	6.34456
Tb927.10.9600	darkgreen	CMGC/DYRK protein kinase, putative	Tb927_10_v5.1	+	2044	1.69984	7.29804
Tb927.10.9610	darkgreen	hypothetical protein	Tb927_10_v5.1	+	2405	1.32633	5.16997
Tb927.10.9620	pink	NADH-ubiquinone oxidoreductase c	Tb927_10_v5.1	+	1400	0.443647	4.81854
Tb927.10.9640	royalblue	hypothetical protein, conserved	Tb927_10_v5.1	+	1222	0.370852	3.88984
Tb927.10.9650	lightgreen	Nucleoporin NUP152	Tb927_10_v5.1	+	4437	0.518104	3.87324
Tb927.10.9660	yellow	Splicing factor CRN, putative	Tb927_10_v5.1	+	2439	0.455962	4.36201
Tb927.10.9670	yellow	ADP-ribosylation factor family, putative	Tb927_10_v5.1	+	3092	0.0321903	7.07699
Tb927.10.9680	turquoise	SET domain containing protein, putative	Tb927_10_v5.1	+	1622	0.45142	5.53214
Tb927.10.9690	darkgrey	predicted C2 domain protein	Tb927_10_v5.1	+	6681	0.384632	7.33989
Tb927.10.970	darkorange	Tetratricopeptide repeat, putative	Tb927_10_v5.1	+	5364	0.287164	7.65919
Tb927.10.9700	black	Flagellum attachment zone protein 22	Tb927_10_v5.1	+	4531	0.364527	6.51544
Tb927.10.9720	pink	RNA-editing-associated protein 1	Tb927_10_v5.1	+	2116	0.214603	7.67408
Tb927.10.9730	blue	hypothetical protein, conserved	Tb927_10_v5.1	+	1523	0.0810512	6.56974
Tb927.10.9740	tan	Regulatory particle triple-A ATPase subunit 6	Tb927_10_v5.1	+	1965	0.0242142	7.84101
Tb927.10.9750	black	ubiquitin-protein ligase, putative	Tb927_10_v5.1	+	8359	0.297099	7.5085
Tb927.10.9760	pink	alternative oxidase	Tb927_10_v5.1	+	1521	0.139194	5.73219
Tb927.10.9770	magenta	gamma-tubulin complex component 2	Tb927_10_v5.1	+	2410	0.136574	6.41173
Tb927.10.9780	green	ATP-dependent DEAD/H RNA helicase, putative	Tb927_10_v5.1	+	3641	0.0484262	7.48506
Tb927.10.9790	salmon	hypothetical protein, conserved	Tb927_10_v5.1	+	574	0.0879166	5.72369
Tb927.10.980	yellow	RNA polymerase III transcription factor (TF)IIIC subunit, putative	Tb927_10_v5.1	+	2116	0.63375	3.91951
Tb927.10.9800	black	60S ribosomal protein L22	Tb927_10_v5.1	+	724	0.352847	9.83463
Tb927.10.9810	black	hypothetical protein, conserved	Tb927_10_v5.1	+	1161	0.111171	6.26409
Tb927.10.9820	pink	mitochondrial intermediate peptidase	Tb927_10_v5.1	+	2108	0.119182	5.90999
Tb927.10.9830	purple	Mitochondrial ATP synthase subunit, putative	Tb927_10_v5.1	+	1363	0.416837	4.97646
Tb927.10.9840	red	chaperone protein DnaJ, putative	Tb927_10_v5.1	+	1220	0.306256	6.94009
Tb927.10.9850	tan	amino acid transporter, putative	Tb927_10_v5.1	+	1795	0.0563739	5.69145
Tb927.10.9860	turquoise	Mitochondrial N(5)-glutamine methyltransferase MTQ1, putative	Tb927_10_v5.1	+	1745	0.24836	5.99615
Tb927.10.9870	red	Component of motile flagella 12	Tb927_10_v5.1	+	828	0.307316	6.07843
Tb927.10.9880	salmon	60S ribosomal protein L18, putative	Tb927_10_v5.1	+	700	1.26718	3.23038
Tb927.10.9890	green	hypothetical protein, conserved	Tb927_10_v5.1	+	3678	0.264964	5.47625
Tb927.10.990	turquoise	Enriched in surface-labeled proteome protein 6	Tb927_10_v5.1	+	1582	0.284352	5.42297
Tb927.10.9900	green	ABC1 protein, putative	Tb927_10_v5.1	+	1804	0.145639	6.17625
Tb927.10.9910	black	PSP1 C-terminal conserved region, putative	Tb927_10_v5.1	+	3400	0.383893	7.57526
Tb927.10.9920	brown	hypothetical protein, conserved	Tb927_10_v5.1	+	2085	0.0701069	6.4841
Tb927.10.9930	pink	PHD-zinc-finger like domain containing protein, putative	Tb927_10_v5.1	+	2041	0.298314	6.52128
Tb927.10.9950	red	hypothetical protein, conserved	Tb927_10_v5.1	+	1392	0.0844976	6.06873
Tb927.10.9960	turquoise	hypothetical protein, conserved	Tb927_10_v5.1	+	1525	0.19442	5.88166
Tb927.10.9970	tan	hypothetical protein, conserved	Tb927_10_v5.1	+	3522	0.0862115	7.23733
Tb927.10.9980	brown	hypothetical protein, conserved	Tb927_10_v5.1	+	1101	0.0447373	5.68971
Tb927.10.9990	turquoise	non-canonical purine NTP pyrophosphatase, RdgB/HAM1 family, putative	Tb927_10_v5.1	+	1147	0.115757	6.07226
Tb927.11.1000	darkturquoise	kinetoplastid kinetochore protein 16	Tb927_11_v5.1	+	676	0.203426	7.09745
Tb927.11.10000	turquoise	Charged multivesicular body protein 3, putative	Tb927_11_v5.1	+	1554	0.137329	6.72704
Tb927.11.10010	lightgreen	vacuolar sorting-associated protein-like, putative	Tb927_11_v5.1	+	1824	0.0976424	6.47623
Tb927.11.10020	green	short-chain dehydrogenase, putative	Tb927_11_v5.1	+	1028	0.0903879	5.92252
Tb927.11.10025	black	60S ribosomal protein L29, putative	Tb927_11_v5.1	+	405	0.236088	7.62131
Tb927.11.10030	green	60S ribosomal protein L29, putative	Tb927_11_v5.1	+	238	0.222854	7.2952
Tb927.11.10040	midnightblue	hypothetical protein, conserved	Tb927_11_v5.1	+	874	0.349863	5.66413
Tb927.11.10050	blue	LSU ribosomal protein, mitochondrial, putative	Tb927_11_v5.1	+	699	0.17418	6.40518
Tb927.11.10060	midnightblue	Biotin--acetyl-CoA-carboxylase ligase, putative	Tb927_11_v5.1	+	1405	0.270283	6.82745
Tb927.11.10070	green	Bromodomain, putative	Tb927_11_v5.1	+	1271	0.0605455	6.81701
Tb927.11.10075	blue	hypothetical protein	Tb927_11_v5.1	+	493	0.123169	6.28048
Tb927.11.10080	turquoise	LSU ribosomal protein, mitochondrial, putative	Tb927_11_v5.1	+	878	0.215079	6.2336
Tb927.11.10090	royalblue	hypothetical protein, conserved	Tb927_11_v5.1	+	1452	0.140255	6.29872
Tb927.11.1010	black	chaperone protein DnaJ, putative	Tb927_11_v5.1	+	1466	0.0469681	7.18436
Tb927.11.10100	brown	hypothetical protein, conserved	Tb927_11_v5.1	+	655	0.0442152	6.33344
Tb927.11.10110	salmon	actin-like protein, putative	Tb927_11_v5.1	+	1191	0.0346047	6.42471
Tb927.11.10120	royalblue	hypothetical protein, conserved	Tb927_11_v5.1	+	2555	0.191867	7.05151
Tb927.11.10130	blue	hypothetical protein, conserved	Tb927_11_v5.1	+	1030	0.151124	6.22616
Tb927.11.10140	lightyellow	hypothetical protein, conserved	Tb927_11_v5.1	+	1078	0.13616	6.94754
Tb927.11.10150	lightcyan	Enoyl-CoA hydratase/isomerase family, putative	Tb927_11_v5.1	+	4003	0.22524	7.23776
Tb927.11.10160	black	60S ribosomal protein L22, putative	Tb927_11_v5.1	+	527	0.628802	10.7201
Tb927.11.10170	turquoise	Mitochondrial ribosomal protein L20	Tb927_11_v5.1	+	943	0.283569	6.16757
Tb927.11.10180	green	hypothetical protein, conserved	Tb927_11_v5.1	+	2063	0.0167534	6.98861
Tb927.11.10190	lightgreen	telomerase reverse transcriptase	Tb927_11_v5.1	+	4001	0.0928775	6.49958
Tb927.11.1020	black	ribokinase, putative	Tb927_11_v5.1	+	2262	1.77731	9.32938
Tb927.11.10200	cyan	hypothetical protein, conserved	Tb927_11_v5.1	+	2229	0.192126	6.33327
Tb927.11.10210	blue	hypothetical protein, conserved	Tb927_11_v5.1	+	3066	0.238887	6.80951
Tb927.11.10220	turquoise	hypothetical protein, conserved	Tb927_11_v5.1	+	797	0.102538	6.22814
Tb927.11.10230	midnightblue	RNA polymerase-associated protein CDC73, putative	Tb927_11_v5.1	+	1634	0.156027	7.18789
Tb927.11.10240	midnightblue	ATP-dependent protease subunit HslV	Tb927_11_v5.1	+	1720	0.0564241	7.71902
Tb927.11.10250	yellow	hypothetical protein, conserved	Tb927_11_v5.1	+	989	0.0813416	6.10437
Tb927.11.10260	turquoise	hypothetical protein, conserved	Tb927_11_v5.1	+	1682	0.320406	5.94485
Tb927.11.10270	purple	Golgi SNAP receptor complex member 1, putative	Tb927_11_v5.1	+	809	0.079178	6.41348
Tb927.11.10280	greenyellow	metallo-peptidase, Clan MC, Family M14, putative	Tb927_11_v5.1	+	4310	0.209105	7.37224
Tb927.11.1030	red	kinetoplastid kinetochore protein 7	Tb927_11_v5.1	+	2885	0.142653	6.79923
Tb927.11.10300	magenta	hypothetical protein, conserved	Tb927_11_v5.1	+	1528	0.0501338	6.63974
Tb927.11.10320	turquoise	TatD related DNase, putative	Tb927_11_v5.1	+	1463	0.140581	6.3146
Tb927.11.10330	pink	regulator of chromosome condensation 1-like protein	Tb927_11_v5.1	+	4207	0.115761	8.53226
Tb927.11.10340	turquoise	Serine/threonine-protein phosphatase PGAM5, mitochondrial, putative	Tb927_11_v5.1	+	2061	0.203287	6.15617
Tb927.11.10350	blue	hypothetical protein, conserved	Tb927_11_v5.1	+	1039	0.0674547	6.14796
Tb927.11.10360	greenyellow	hypothetical protein, conserved	Tb927_11_v5.1	+	1719	0.0408744	5.96083
Tb927.11.10370	darkred	glycosyl hydrolase-like protein	Tb927_11_v5.1	+	3355	0.670242	7.36746
Tb927.11.10380	black	hypothetical protein, conserved	Tb927_11_v5.1	+	1848	0.191063	6.66967
Tb927.11.10390	cyan	hypothetical protein, conserved	Tb927_11_v5.1	+	2318	0.136533	5.11785
Tb927.11.1040	turquoise	TFIIF-like transcription factor subunit 1	Tb927_11_v5.1	+	1990	0.20066	6.94029
Tb927.11.10400	yellow	SSU ribosomal protein, mitochondrial, putative	Tb927_11_v5.1	+	739	0.0348797	6.33037
Tb927.11.10410	red	Cornichon protein, putative	Tb927_11_v5.1	+	737	0.0735638	5.10139
Tb927.11.10420	green	DNA-directed RNA polymerase I subunit, putative	Tb927_11_v5.1	+	533	0.154641	5.2991
Tb927.11.10430	red	hypothetical protein, conserved	Tb927_11_v5.1	+	1891	0.098153	6.84217
Tb927.11.10440	red	hypothetical protein, conserved	Tb927_11_v5.1	+	939	0.0704861	5.54013
Tb927.11.10450	tan	UDP-N-acetylglucosamine-dolichyl-phosphate N-acetylglucosaminephosphotransferase, putative	Tb927_11_v5.1	+	1844	0.120014	6.62264
Tb927.11.10460	red	dna replication complex gins protein psf2	Tb927_11_v5.1	+	1197	0.0269277	6.76936
Tb927.11.10470	blue	hypothetical protein, conserved	Tb927_11_v5.1	+	3687	0.239931	6.47325
Tb927.11.10480	darkgrey	PQQ-like domain/WD domain, G-beta repeat/Utp21 specific WD40 associated putative domain containing protein, putative	Tb927_11_v5.1	+	3388	0.135311	6.326
Tb927.11.10490	grey	hypothetical protein, conserved	Tb927_11_v5.1	+	1825	0.0545016	6.0043
Tb927.11.105	turquoise	hypothetical protein	Tb927_11_v5.1	-	5688	1.9887	1.40113
Tb927.11.1050	magenta	ribosome production factor 1, putative	Tb927_11_v5.1	+	1194	0.0650087	6.51944
Tb927.11.10500	cyan	hypothetical protein, conserved	Tb927_11_v5.1	+	1701	0.0547544	5.23243
Tb927.11.10510	lightyellow	ubiquinone biosynthesis methyltransferase, putative	Tb927_11_v5.1	+	1049	0.100899	6.80353
Tb927.11.10520	greenyellow	kinetoplastid kinetochore protein 2	Tb927_11_v5.1	+	4312	0.127938	7.09056
Tb927.11.10530	green	hypothetical protein, conserved	Tb927_11_v5.1	+	977	0.128562	4.8385
Tb927.11.10540	magenta	hypothetical protein, conserved	Tb927_11_v5.1	+	2931	0.0728278	8.40862
Tb927.11.10550	green	hypothetical protein, conserved	Tb927_11_v5.1	+	3103	0.0671677	6.22933
Tb927.11.10560	salmon	eukaryotic translation initiation factor 4 gamma 4	Tb927_11_v5.1	+	4445	0.0925947	8.15875
Tb927.11.10570	brown	LSU ribosomal protein, mitochondrial, putative	Tb927_11_v5.1	+	1168	0.0576211	6.38224
Tb927.11.10580	red	COG (conserved oligomeric Golgi) complex component, COG2/Domain of unknown function (DUF3510), putative	Tb927_11_v5.1	+	2721	0.0288461	6.86046
Tb927.11.10590	turquoise	Glutathione S-transferase, C-terminal domain containing protein, putative	Tb927_11_v5.1	+	1954	0.0415319	6.11268
Tb927.11.1060	magenta	Vasohibin, putative	Tb927_11_v5.1	+	2446	0.0613042	6.93178
Tb927.11.10600	turquoise	hypothetical protein, conserved	Tb927_11_v5.1	+	1561	0.0797319	6.16447
Tb927.11.10610	magenta	hypothetical protein, conserved	Tb927_11_v5.1	+	3255	0.323558	7.601
Tb927.11.10620	pink	hypothetical protein, conserved	Tb927_11_v5.1	+	848	0.262981	6.48725
Tb927.11.10630	lightgreen	hypothetical protein, conserved	Tb927_11_v5.1	+	2718	0.0335362	6.36067
Tb927.11.10640	blue	DNA-(apurinic or apyrimidinic site) lyase, putative	Tb927_11_v5.1	+	2119	0.0515291	6.10716
Tb927.11.10650	red	Adaptor protein complex AP-3 subunit beta-3	Tb927_11_v5.1	+	3319	0.0416764	7.27404
Tb927.11.10660	greenyellow	Basal body protein	Tb927_11_v5.1	+	17073	0.198924	8.54456
Tb927.11.10670	darkorange	glycosyl hydrolase, putative	Tb927_11_v5.1	+	4031	0.303519	6.73403
Tb927.11.10690	turquoise	hypothetical protein, conserved	Tb927_11_v5.1	+	1423	0.476564	6.94071
Tb927.11.1070	lightyellow	glycosomal transporter (GAT3), putative	Tb927_11_v5.1	+	3176	0.338331	7.91213
Tb927.11.10700	turquoise	glucosidase II beta subunit-like protein, putative	Tb927_11_v5.1	+	848	0.37514	5.46145
Tb927.11.10710	lightcyan	hypothetical protein, conserved	Tb927_11_v5.1	+	3722	0.127584	6.41434
Tb927.11.10720	lightcyan	hypothetical protein, conserved	Tb927_11_v5.1	+	3092	0.0429116	7.68222
Tb927.11.10730	grey60	SWI/SNF-related helicase, putative	Tb927_11_v5.1	+	4360	0.152646	6.69829
Tb927.11.10740	blue	vacuolar sorting-associated protein-like, putative	Tb927_11_v5.1	+	742	0.0434301	6.19577
Tb927.11.10750	yellow	pre-mRNA-splicing factor CWC22, putative	Tb927_11_v5.1	+	2183	0.0624368	6.48199
Tb927.11.10760	green	kinesin-D	Tb927_11_v5.1	+	2705	0.0507204	7.33192
Tb927.11.10770	purple	VHS domain containing protein, putative	Tb927_11_v5.1	+	1785	0.0323768	9.15601
Tb927.11.10780	brown	Voltage-dependent anion channel, putative	Tb927_11_v5.1	+	975	0.106423	6.16343
Tb927.11.1080	magenta	Nucleolar protein 60	Tb927_11_v5.1	+	1787	0.104991	7.35685
Tb927.11.10800	magenta	Domain of unknown function (DUF4496), putative	Tb927_11_v5.1	+	1015	0.0310847	6.95782
Tb927.11.10810	turquoise	pumillio/PUF RNA binding protein 11	Tb927_11_v5.1	+	5283	0.796604	6.34634
Tb927.11.10820	lightgreen	Casein kinase II subunit beta, putative	Tb927_11_v5.1	+	1383	0.114996	5.78588
Tb927.11.10830	blue	hypothetical protein	Tb927_11_v5.1	+	483	1.74502	2.92695
Tb927.11.10840	salmon	hypothetical protein, conserved	Tb927_11_v5.1	+	1646	0.0733532	5.60206
Tb927.11.10850	grey	hypothetical protein, conserved	Tb927_11_v5.1	+	1434	0.0277886	6.58718
Tb927.11.10860	pink	20S-pre-rRNA D-site endonuclease NOB1	Tb927_11_v5.1	+	1336	0.0889155	7.29287
Tb927.11.10870	cyan	32 kDa ER-associated protein	Tb927_11_v5.1	+	763	0.0638447	5.63458
Tb927.11.10880	turquoise	hypothetical protein, conserved	Tb927_11_v5.1	+	2051	0.0734715	7.35019
Tb927.11.10890	tan	hypothetical protein, conserved	Tb927_11_v5.1	+	1413	0.118714	5.81133
Tb927.11.1090	orange	calpain-like protein, putative	Tb927_11_v5.1	+	17646	1.04421	8.1624
Tb927.11.10900	red	Component of motile flagella 9	Tb927_11_v5.1	+	2622	0.124677	7.24361
Tb927.11.10910	black	40S ribosomal protein SA, putative	Tb927_11_v5.1	+	968	1.15351	5.57191
Tb927.11.10920	lightyellow	hypothetical protein, conserved	Tb927_11_v5.1	+	2300	0.476452	5.98451
Tb927.11.10930	yellow	tubulin delta chain	Tb927_11_v5.1	+	1749	0.244594	7.1155
Tb927.11.10940	darkred	hypothetical protein, conserved	Tb927_11_v5.1	+	3381	0.377208	6.74482
Tb927.11.10950	brown	DnaJ domain containing protein, putative	Tb927_11_v5.1	+	1038	0.0445929	6.46112
Tb927.11.10960	green	2OG-Fe(II) oxygenase superfamily, putative	Tb927_11_v5.1	+	2449	0.0168693	7.8279
Tb927.11.10970	green	RWD domain/Uncharacterized protein family UPF0029, putative	Tb927_11_v5.1	+	847	0.309041	5.57126
Tb927.11.10980	turquoise	Got1/Sft2-like family, putative	Tb927_11_v5.1	+	903	0.309702	5.16497
Tb927.11.10990	red	methylthioribose-1-phosphate isomerase, putative	Tb927_11_v5.1	+	1176	0.0406597	6.4507
Tb927.11.1100	orange	cysteine peptidase, Clan CA, family C2, putative	Tb927_11_v5.1	+	3291	0.739071	3.71983
Tb927.11.11000	yellow	Calponin homology (CH) domain containing protein, putative	Tb927_11_v5.1	+	1671	0.0698522	6.97015
Tb927.11.11010	red	hypothetical protein, conserved	Tb927_11_v5.1	+	1788	0.21256	8.26492
Tb927.11.11020	grey60	hypothetical protein, conserved	Tb927_11_v5.1	+	5266	0.0871993	6.86487
Tb927.11.11030	darkgreen	exosome-associated protein 4	Tb927_11_v5.1	+	845	0.135941	7.33929
Tb927.11.11040	yellow	hypothetical protein, conserved	Tb927_11_v5.1	+	1052	0.0894289	6.48156
Tb927.11.11050	turquoise	hypothetical protein, conserved	Tb927_11_v5.1	+	1311	0.0803778	6.20388
Tb927.11.11060	brown	hypothetical protein	Tb927_11_v5.1	+	2432	0.202148	5.97795
Tb927.11.11075	orange	hypothetical protein	Tb927_11_v5.1	+	397	0.147777	6.72736
Tb927.11.11080	salmon	Nucleoporin NUP149	Tb927_11_v5.1	+	4532	0.110999	5.85377
Tb927.11.11090	yellow	Nucleoporin NUP140	Tb927_11_v5.1	+	4420	0.187686	8.1661
Tb927.11.1110	yellow	calpain, putative	Tb927_11_v5.1	+	6573	0.0580657	7.27731
Tb927.11.11100	yellow	glucosamine 6-phosphate N-acetyltransferase	Tb927_11_v5.1	+	551	0.0645065	6.64895
Tb927.11.11110	turquoise	Serine/threonine-protein kinase NEK20, putative	Tb927_11_v5.1	+	1523	0.175589	5.32009
Tb927.11.11120	purple	hypothetical protein, conserved	Tb927_11_v5.1	+	1077	0.0467855	6.5644
Tb927.11.11130	yellow	hypothetical protein, conserved	Tb927_11_v5.1	+	597	0.13968	5.80322
Tb927.11.11135	blue	hypothetical protein	Tb927_11_v5.1	+	669	0.550738	6.75828
Tb927.11.11140	darkorange	hypothetical protein	Tb927_11_v5.1	+	2992	0.110887	7.29011
Tb927.11.11150	green	U5 snRNP-specific 40 kDa protein	Tb927_11_v5.1	+	993	0.205964	5.45515
Tb927.11.11160	salmon	Low-affinity phosphate transporter PHO91 (fragment)	Tb927_11_v5.1	+	3143	0.0859851	6.93136
Tb927.11.11170	blue	hypothetical protein, conserved	Tb927_11_v5.1	+	812	0.0649296	5.94424
Tb927.11.11200	turquoise	oligomeric golgi complex component 8, putative	Tb927_11_v5.1	+	1703	0.0678369	5.97231
Tb927.11.11210	darkred	paraflagellar rod component, putative	Tb927_11_v5.1	+	1676	0.145815	7.12593
Tb927.11.11220	magenta	dynein heavy chain, putative	Tb927_11_v5.1	+	13610	0.203739	9.0009
Tb927.11.11230	black	60S ribosomal protein L14, putative	Tb927_11_v5.1	+	718	0.230646	10.0405
Tb927.11.11240	blue	hypothetical protein, conserved	Tb927_11_v5.1	+	956	0.268384	6.18485
Tb927.11.11250	green	cytosolic malate dehydrogenase	Tb927_11_v5.1	+	1435	0.123102	6.88261
Tb927.11.11260	grey60	hypothetical protein, conserved	Tb927_11_v5.1	+	1430	0.0510918	6.38003
Tb927.11.11270	purple	conserved protein	Tb927_11_v5.1	+	1721	0.0585497	6.11929
Tb927.11.11280	grey60	hypothetical protein, conserved	Tb927_11_v5.1	+	3131	0.225628	5.6547
Tb927.11.11290	yellow	heat shock protein 70, putative	Tb927_11_v5.1	+	2321	0.0467479	6.31478
Tb927.11.1130	yellow	calpain-like cysteine peptidase, putative	Tb927_11_v5.1	+	16592	0.412866	8.79864
Tb927.11.11300	yellow	hypothetical protein, conserved	Tb927_11_v5.1	+	590	0.119755	5.91756
Tb927.11.11310	blue	hypothetical protein, conserved	Tb927_11_v5.1	+	1557	0.0490771	6.24387
Tb927.11.11320	red	hypothetical protein, conserved	Tb927_11_v5.1	+	1382	0.29161	7.32885
Tb927.11.11330	lightgreen	heat shock protein 70	Tb927_11_v5.1	+	2039	0.500188	5.37681
Tb927.11.11340	cyan	gamma-tubulin complex component 3	Tb927_11_v5.1	+	3053	0.346225	5.63669
Tb927.11.11350	grey60	hypothetical protein, conserved	Tb927_11_v5.1	+	1855	0.109363	6.34691
Tb927.11.11360	brown	receptor for activated C kinase 1	Tb927_11_v5.1	+	1166	0.224315	8.58607
Tb927.11.11370	brown	receptor for activated C kinase 1	Tb927_11_v5.1	+	1166	0.458401	3.93534
Tb927.11.11380	grey60	SUMO-interacting motif-containing protein	Tb927_11_v5.1	+	1694	0.0197564	6.51411
Tb927.11.11385	brown	Ubiquitin-like autophagy protein Apg12, putative	Tb927_11_v5.1	+	492	0.0882474	6.19284
Tb927.11.11390	lightgreen	2OG-Fe(II) oxygenase superfamily, putative	Tb927_11_v5.1	+	1146	0.128911	5.83043
Tb927.11.11400	darkgreen	hypothetical protein	Tb927_11_v5.1	+	3634	0.422786	5.00685
Tb927.11.11410	darkgrey	trans-sialidase, putative	Tb927_11_v5.1	-	3010	0.157952	6.46177
Tb927.11.11420	black	hypothetical protein	Tb927_11_v5.1	+	5657	0.083308	6.35092
Tb927.11.11425	yellow	hypothetical protein	Tb927_11_v5.1	+	183	0.261907	5.39798
Tb927.11.11430	greenyellow	cullin 1, putative	Tb927_11_v5.1	+	4541	0.0509852	7.55848
Tb927.11.11435	tan	dynein light chain type 1, putative	Tb927_11_v5.1	+	1423	0.264949	7.06755
Tb927.11.11440	green	A/G-specific adenine glycosylase, putative	Tb927_11_v5.1	+	2114	0.108377	5.53791
Tb927.11.11450	cyan	Galactose oxidase, central domain containing protein, putative	Tb927_11_v5.1	+	2086	0.171773	5.89019
Tb927.11.11460	salmon	Mitochondrial import receptor subunit ATOM69	Tb927_11_v5.1	+	2217	0.0664419	7.69556
Tb927.11.11470	purple	kinetoplast ribosomal PPR-repeat containing protein 14	Tb927_11_v5.1	+	888	0.0749904	5.85327
Tb927.11.11475	purple	ribosomal protein S14p/S29e	Tb927_11_v5.1	+	411	0.432733	6.67633
Tb927.11.11480	darkred	Trichohyalin, putative	Tb927_11_v5.1	+	3193	0.0246309	7.91175
Tb927.11.11490	yellow	2,3-bisphosphoglycerate-independent phosphoglycerate mutase-like protein, putative	Tb927_11_v5.1	+	2113	0.597792	4.21198
Tb927.11.1150	magenta	radial spoke protein 3	Tb927_11_v5.1	+	2887	0.14129	7.58604
Tb927.11.11500	salmon	cyclin dependent kinase-binding protein, putative	Tb927_11_v5.1	+	3129	0.044924	7.79
Tb927.11.11510	green	hd phosphohydrolase family protein	Tb927_11_v5.1	+	1170	0.198304	5.90968
Tb927.11.11520	magenta	glycosomal membrane protein	Tb927_11_v5.1	+	1131	0.0399002	9.05978
Tb927.11.11530	turquoise	histone acetyltransferase, putative	Tb927_11_v5.1	+	2963	0.0370699	7.90058
Tb927.11.11550	darkorange	DNA topoisomerase II alpha, putative	Tb927_11_v5.1	+	4712	0.302933	6.76987
Tb927.11.11560	red	DNA topoisomerase II beta, putative	Tb927_11_v5.1	+	5640	0.656381	7.27753
Tb927.11.11570	green	Translation initiation factor eIF-2B subunit epsilon, putative	Tb927_11_v5.1	+	3126	0.0224938	7.13707
Tb927.11.11580	magenta	hypothetical protein, conserved	Tb927_11_v5.1	+	2220	0.0836142	6.56389
Tb927.11.11590	brown	Eukaryotic translation initiation factor 3 subunit E	Tb927_11_v5.1	+	2153	0.103583	7.92467
Tb927.11.1160	greenyellow	Region in Clathrin and VPS, putative	Tb927_11_v5.1	+	3552	0.0286592	6.85338
Tb927.11.11600	yellow	hypothetical protein, conserved	Tb927_11_v5.1	+	6105	0.074973	6.31637
Tb927.11.11610	green	Cactus-binding C-terminus of cactin protein, putative	Tb927_11_v5.1	+	2024	0.0326073	6.63387
Tb927.11.11620	turquoise	hypothetical protein, conserved	Tb927_11_v5.1	+	1482	0.0858683	8.00399
Tb927.11.11630	brown	LSU ribosomal protein, mitochondrial, putative	Tb927_11_v5.1	+	774	0.0458506	6.39833
Tb927.11.11640	red	DNA replication licensing factor MCM6	Tb927_11_v5.1	+	2750	0.228916	6.67352
Tb927.11.11650	grey60	Centrosomal protein of 164 kDa, putative	Tb927_11_v5.1	+	3108	0.104177	6.35259
Tb927.11.11660	red	conserved protein	Tb927_11_v5.1	+	1100	0.0776362	6.21945
Tb927.11.11670	turquoise	dolichyl-lipid chaperone, putative	Tb927_11_v5.1	+	1939	0.27784	6.0292
Tb927.11.11680	green	2-oxoglutarate dehydrogenase E2 component, putative	Tb927_11_v5.1	+	2839	0.236749	9.0254
Tb927.11.11690	lightgreen	Vacuolar proton pump subunit B, putative	Tb927_11_v5.1	+	2473	0.184473	7.6546
Tb927.11.1170	brown	hypothetical protein, conserved	Tb927_11_v5.1	+	2426	0.0326792	7.73526
Tb927.11.11700	red	nucleotidyl transferase, putative	Tb927_11_v5.1	+	2129	0.0380364	6.80789
Tb927.11.11710	tan	Putative serine esterase (DUF676), putative	Tb927_11_v5.1	+	1423	0.33131	6.73353
Tb927.11.11720	green	FG-GAP repeat protein, putative	Tb927_11_v5.1	+	1876	0.1576	7.12542
Tb927.11.11725	lightyellow	ribosomal protein S14p/S29e	Tb927_11_v5.1	+	429	0.301724	7.82354
Tb927.11.11730	turquoise	MRP protein, putative	Tb927_11_v5.1	+	1098	0.22155	6.14557
Tb927.11.11740	red	membrane-bound acid phosphatase, putative	Tb927_11_v5.1	+	2050	0.525406	6.29819
Tb927.11.11750	lightgreen	membrane-bound acid phosphatase, putative	Tb927_11_v5.1	+	3019	0.131401	6.7192
Tb927.11.11760	yellow	hypothetical protein, conserved	Tb927_11_v5.1	+	1174	0.0846868	5.60853
Tb927.11.11770	salmon	Eukaryotic translation initiation factor 4E-3	Tb927_11_v5.1	+	3262	0.236465	6.53487
Tb927.11.11780	darkgrey	acyl-CoA dehydrogenase, putative	Tb927_11_v5.1	+	2259	0.188986	6.4112
Tb927.11.11790	green	R3H domain containing protein, putative	Tb927_11_v5.1	+	1810	0.0245812	6.70624
Tb927.11.11800	royalblue	DNA repair and recombination helicase protein PIF3	Tb927_11_v5.1	+	2856	0.0229239	6.11846
Tb927.11.11810	magenta	hypothetical protein, conserved	Tb927_11_v5.1	+	3540	0.101089	6.44439
Tb927.11.11820	brown	40S ribosomal protein S17, putative	Tb927_11_v5.1	+	622	0.392464	8.0416
Tb927.11.11830	brown	40S ribosomal protein S17, putative	Tb927_11_v5.1	+	530	0.368503	7.56512
Tb927.11.11840	brown	hypothetical protein, conserved	Tb927_11_v5.1	+	409	0.0615981	4.59868
Tb927.11.11850	lightcyan	splicing factor 3B subunit 1, putative	Tb927_11_v5.1	+	3471	0.0674755	6.68503
Tb927.11.11860	blue	leucine-rich repeat protein (LRRP), putative	Tb927_11_v5.1	+	2560	0.0198751	8.14448
Tb927.11.11870	turquoise	ADP-ribosylglycohydrolase, putative	Tb927_11_v5.1	+	1099	0.225383	6.69307
Tb927.11.11880	greenyellow	conserved protein	Tb927_11_v5.1	+	4752	0.189251	7.77192
Tb927.11.11900	greenyellow	Coatomer subunit gamma	Tb927_11_v5.1	+	3775	0.0728819	7.89033
Tb927.11.11910	blue	hypothetical protein, conserved	Tb927_11_v5.1	+	1096	0.326721	6.68327
Tb927.11.11920	greenyellow	molybdenum cofactor biosynthesis protein, putative	Tb927_11_v5.1	+	2458	0.177302	5.47114
Tb927.11.11930	brown	SelR domain containing protein, putative	Tb927_11_v5.1	+	429	0.479708	4.58597
Tb927.11.11940	blue	protein phosphatase 2A, putative	Tb927_11_v5.1	+	1186	0.0870957	6.7335
Tb927.11.11950	black	cytochrome oxidase assembly protein, putative	Tb927_11_v5.1	+	1299	0.447054	5.1325
Tb927.11.11960	green	hypothetical protein, conserved	Tb927_11_v5.1	+	2008	0.0531302	5.67774
Tb927.11.11970	pink	hypothetical protein	Tb927_11_v5.1	+	2539	0.0470998	7.14736
Tb927.11.120	blue	variant surface glycoprotein-like (VSG-like), pseudogene	Tb927_11_v5.1	-	4145	1.07595	3.52601
Tb927.11.1200	green	hypothetical protein, conserved	Tb927_11_v5.1	+	1916	0.319677	4.54441
Tb927.11.12020	turquoise	hypothetical protein, conserved	Tb927_11_v5.1	+	872	0.0879435	5.83794
Tb927.11.12030	green	hypothetical protein, conserved	Tb927_11_v5.1	+	1294	0.0968366	4.87853
Tb927.11.12040	pink	Cytochrome c oxidase component, putative	Tb927_11_v5.1	+	430	1.38549	9.25993
Tb927.11.12045	turquoise	hypothetical protein	Tb927_11_v5.1	+	379	0.53889	4.47201
Tb927.11.12050	blue	hypothetical protein, conserved	Tb927_11_v5.1	+	1871	0.134803	6.50146
Tb927.11.12060	blue	Peroxisomal biogenesis factor 11 (PEX11), putative	Tb927_11_v5.1	+	980	0.432492	5.92251
Tb927.11.12070	brown	hypothetical protein, conserved	Tb927_11_v5.1	+	996	0.0469992	5.96591
Tb927.11.12090	tan	endonuclease III, putative	Tb927_11_v5.1	+	793	0.215744	4.84064
Tb927.11.1210	purple	Domain of unknown function (DUF4470)/Domain of unknown function (DUF4471), putative	Tb927_11_v5.1	+	1724	0.0865498	6.79337
Tb927.11.12100	turquoise	RNA-binding protein, putative	Tb927_11_v5.1	+	1145	0.552014	7.62015
Tb927.11.12110	yellow	RNA helicase, putative	Tb927_11_v5.1	+	3980	0.0279012	7.30353
Tb927.11.12120	darkgreen	RNA-binding protein, putative	Tb927_11_v5.1	+	2613	0.368858	6.41212
Tb927.11.12130	pink	hypothetical protein	Tb927_11_v5.1	+	6451	0.323875	5.34185
Tb927.11.12150	greenyellow	flagellar pocket cytoskeletal protein bilbo1	Tb927_11_v5.1	+	2719	0.49933	7.53488
Tb927.11.12160	black	hypothetical protein, conserved	Tb927_11_v5.1	+	665	0.392887	5.88891
Tb927.11.12170	tan	hypothetical protein, conserved	Tb927_11_v5.1	+	2057	0.111201	5.91601
Tb927.11.12180	blue	kinesin, putative	Tb927_11_v5.1	+	2954	0.129718	5.58191
Tb927.11.12190	blue	FHA domain containing protein, putative	Tb927_11_v5.1	+	1782	0.122666	5.96553
Tb927.11.1220	magenta	hypothetical protein, conserved	Tb927_11_v5.1	+	3058	0.423111	6.9047
Tb927.11.12200	midnightblue	hypothetical protein, conserved	Tb927_11_v5.1	+	1174	0.0524748	5.73852
Tb927.11.12210	pink	Domain of unknown function (DUF4586), putative	Tb927_11_v5.1	+	2367	0.11086	7.94485
Tb927.11.12220	black	catalytic subunit of the vacuolar transporter chaperone 4	Tb927_11_v5.1	+	2448	0.0811089	7.21423
Tb927.11.12230	blue	ATP-dependent protease ATPase subunit HslU2	Tb927_11_v5.1	+	2015	0.0312415	7.1313
Tb927.11.12240	salmon	cysteine peptidase, Clan CA, family C19, putative	Tb927_11_v5.1	+	3470	0.101577	7.14271
Tb927.11.12250	darkorange	DNA replication licensing factor MCM4	Tb927_11_v5.1	+	2606	0.181096	6.21423
Tb927.11.12260	blue	hypothetical protein, conserved	Tb927_11_v5.1	+	1894	0.0367695	6.52522
Tb927.11.12270	black	drug resistence protein, putative	Tb927_11_v5.1	+	1786	0.403436	5.15487
Tb927.11.12280	black	hypothetical protein, conserved	Tb927_11_v5.1	+	1699	0.0393056	7.97517
Tb927.11.12290	blue	hypothetical protein, conserved	Tb927_11_v5.1	+	1546	0.0594644	6.96177
Tb927.11.1230	turquoise	hypothetical protein, conserved	Tb927_11_v5.1	+	3369	0.418224	5.65835
Tb927.11.12300	green	hypothetical protein, conserved	Tb927_11_v5.1	+	729	0.122018	5.41084
Tb927.11.12310	grey60	cdc2-related kinase 12	Tb927_11_v5.1	+	3797	0.0520127	8.01555
Tb927.11.12320	pink	hypothetical protein, conserved	Tb927_11_v5.1	+	2887	1.60988	5.65958
Tb927.11.12330	yellow	hypothetical protein, conserved	Tb927_11_v5.1	+	548	0.258906	5.92905
Tb927.11.12340	orange	predicted Zinc finger, C3HC4 type (RING finger) protein	Tb927_11_v5.1	+	1369	0.127442	8.21028
Tb927.11.12350	darkred	DNA photolyase, putative	Tb927_11_v5.1	+	2928	0.10504	6.69537
Tb927.11.12360	blue	ankyrin repeat protein, putative	Tb927_11_v5.1	+	665	0.149367	6.46041
Tb927.11.12365	blue	hypothetical protein	Tb927_11_v5.1	+	514	0.123413	5.61929
Tb927.11.12370	green	hypothetical protein, conserved	Tb927_11_v5.1	+	816	0.26836	5.85701
Tb927.11.12380	lightyellow	hypothetical protein, conserved	Tb927_11_v5.1	+	1466	0.0675583	6.97204
Tb927.11.12390	lightcyan	hypothetical protein, conserved	Tb927_11_v5.1	+	3531	0.110057	6.6327
Tb927.11.1240	green	hypothetical protein, conserved	Tb927_11_v5.1	+	1348	0.0762487	5.93334
Tb927.11.12400	salmon	hypothetical protein, conserved	Tb927_11_v5.1	+	4244	0.109831	7.31712
[truncated: 5,391 more rows]
