# Supplementary material for: Gene co-expression network analysis of Trypanosoma brucei in tsetse fly vector
Source: Parasit Vectors. 2021 Jan 22;14:74. doi: 10.1186/s13071-021-04597-6 (PMC7821691; doi:10.1186/s13071-021-04597-6)
Supplement: Supplementary file 9 — Additional file 9: Table S5. Hub genes for all the 27 modules and the proteins they encode [file 13071_2021_4597_MOESM9_ESM.xlsx]

## Sheet: Sheet1
module	hub_gene	description
yellow	Tb927.1.3550	hypothetical protein
purple	Tb927.1.600	phosphate-repressible phosphate permease, putative
green	Tb927.10.13790	hypothetical protein, conserved
royalblue	Tb927.10.15680	hypothetical protein, conserved
lightyellow	Tb927.10.2560	mitochondrial malate dehydrogenase
grey60	Tb927.10.3820	hypothetical protein, conserved
pink	Tb927.10.6200	hypothetical protein, conserved
lightgreen	Tb927.10.720	Flagellum attachment zone protein 24
darkgreen	Tb927.11.14020	nuclear RNA binding domain 2
salmon	Tb927.11.1450	2-oxoglutarate dehydrogenase E1 component, putative
brown	Tb927.11.1570	hypothetical protein, conserved
lightcyan	Tb927.11.6440	hypothetical protein, conserved
midnightblue	Tb927.11.6640	cytochrome b5, putative
darkred	Tb927.2.5270	dynein heavy chain, putative
cyan	Tb927.2.5530	Present in the outer mitochondrial membrane proteome 22-1
tan	Tb927.3.2930	RNA-binding protein RBP6, putative
black	Tb927.7.1790	Adenine phosphoribosyltransferase, putative
red	Tb927.7.6920	hypothetical protein, conserved
greenyellow	Tb927.7.920	Inner arm dynein 5-1
blue	Tb927.8.3620	folate transporter, putative
darkturquoise	Tb927.8.6650	RNA-binding protein, putative
darkorange	Tb927.8.710	RNA-binding protein, putative
white	Tb927.8.7980	Pyrophosphate-energized vacuolar membrane proton pump 2, putative
turquoise	Tb927.9.15630	BARP protein
orange	Tb927.9.2520	microtubule-associated protein
magenta	Tb927.9.6290	arginine kinase
darkgrey	Tb927.9.9450	zinc finger protein family member, putative
